# Supplementary material for: Caloric restriction delays age-related methylation drift
Source: Nat Commun. 2017 Sep 14;8:539. doi: 10.1038/s41467-017-00607-3 (PMC5599616; doi:10.1038/s41467-017-00607-3)
Supplement: Supplementary file 2 — Supplementary Data 1 [file 41467_2017_607_MOESM2_ESM.xlsx]

## Sheet: Supplementary_Data_1
Supplementary Data 1 | List of hyper- and hypo-methylated genes in mouse aged whole blood analyzed by DREAM.
Promoter (-1kb≤TSS≤500bp)	Detectable genes	Hypermethylated genes	Hypomethylated genes
tag≥100, 75% of samples		r≥0.5, p<0.05	r≤-0.5, p<0.05
	3380 genes (7304 loci)	396 genes (645 loci)	94 genes (105 loci)
Spearman r≥0.5, ≤-0.5	0610007C21Rik	1110032F04Rik	4930412O13Rik
permuted p<0.05	0610010F05Rik	1600021P15Rik	4933403G14Rik *
average of methylation≥1%	0610010O12Rik	5730528L13Rik	4933407P14Rik *
*genes overlapping with genes listed in Supplementary Table 18	1110004E09Rik	5930412G12Rik *	Adamtsl4 *
	1110007A13Rik	6330512M04Rik	Adm2
	1110007C09Rik	8430419L09Rik	Ank3
	1110012J17Rik	9030224M15Rik	Apba3 *
	1110020G09Rik	9030409G11Rik	AW146020
	1110032F04Rik	9530059O14Rik	Bace1
	1110067D22Rik	A930011G23Rik	Bat4
	1190005I06Rik	Aard *	BC031181
	1200011I18Rik	Accn1	Bscl2
	1300001I01Rik	Acvr1	Btbd19
	1300010F03Rik	Adam12	C1ql4
	1300018I17Rik	Adam23	C330018D20Rik
	1600012F09Rik	Adamts18	Cabc1
	1600012H06Rik	Adamts3	Cacna1i
	1600015I10Rik	Adamts5	Ccdc46
	1600021P15Rik	Adcy1 *	Ccdc74a *
	1700001O22Rik	Adcy2	Cd82
	1700018A14Rik	Adcy5	Cebpb
	1700021F05Rik	Agap1 *	Chac1
	1700023D19Rik	Agtr1a	Chst5
	1700025G04Rik	Ajap1	Ckm *
	1700029F09Rik	Ak5	Ctnna3 *
	1700040I03Rik	Ano5 *	Cuedc1
	1700052K11Rik	Apba2	Cyp27a1
	1700065D16Rik	Apbb2	Ddr2
	1700067K01Rik	Arhgef16	Derl3 *
	1700101E01Rik	Arhgef5 *	Dppa4
	1700125D06Rik	Arhgef7	Dtx1 *
	1810007M14Rik	Arnt2	Eif4ebp3 *
	1810010H24Rik	Astn2 *	Epo
	1810013L24Rik	Atp11a *	Espnl *
	1810029B16Rik	Atp8b1	Etnk1
	1810049H13Rik	Atp9a *	Fermt1
	1810063B07Rik	AU040829	Fes *
	1810074P20Rik	Axin2	Ficd *
	2010001E11Rik	B230120H23Rik	Foxa3
	2010002N04Rik	B3gnt8	Foxe3
	2010007H12Rik	B430319G15Rik	Foxn4
	2010107E04Rik	Bace2	Gata5
	2010107G23Rik	Barhl2	Gdpd3 *
	2010109K11Rik	Barx1	Gm5414
	2010321M09Rik	Barx2	Gnas
	2210012G02Rik	Bcl11b	Gng10
	2210016L21Rik	Bcl9l *	Hvcn1
	2310022B05Rik	Bdnf	Iqce *
	2310028O11Rik	Bend7	Kif5c
	2310039H08Rik	Bmp2	Klhdc4
	2310061I04Rik	Bmper	Klk9
	2310061J03Rik	Bnc2 *	Lingo3
	2410006H16Rik	Boll	Lrrc8e
	2410022L05Rik	Btbd3	Madcam1
	2410066E13Rik	Bves	Mgp
	2410129H14Rik	C85492	Mon1a
	2510009E07Rik	Cacna2d3	Mospd4
	2510039O18Rik	Cadps2	Mpped1
	2610020H08Rik	Camk2b	Muc20 *
	2610029I01Rik	Car10 *	Myst1
	2610044O15Rik	Cartpt	Necab2
	2610301B20Rik	Cav2	Olfm1
	2610524H06Rik	Cbln2 *	Pgf *
	2700060E02Rik	Cdc42ep3	Phax
	2700062C07Rik	Cdh4 *	Podn
	2700078E11Rik	Cdh6	Ppm1j
	2810002N01Rik	Cdo1	Prima1
	2810021B07Rik	Cdr2l	Rasgrp4 *
	2810025M15Rik	Cdx1	Rest
	2810030E01Rik	Celf3	Rhd
	2810432D09Rik	Chrna7	Rhod *
	2810453I06Rik	Chst13	Rilp *
	2900005J15Rik	Chst2 *	Rspo1
	3110003A17Rik	Chsy3 *	Scarb1
	3110021A11Rik	Cnih3 *	Sh3bgr
	3110043O21Rik	Cnr1 *	She
	3110049J23Rik	Col16a1	Slc35c1
	3110056O03Rik	Col4a1	Smcr7 *
	3230401D17Rik	Col4a2	Spg21 *
	4632411B12Rik	Col5a1	Srxn1
	4632415K11Rik	Colec12 *	Ssh3
	4632434I11Rik	Cpe	Stk33 *
	4732416N19Rik	Crtac1	Sytl2
	4833418N02Rik	Ctgf	Tada2a
	4921517L17Rik	Ctnna2	Tapbp *
	4930412O13Rik	Ctnnd2 *	Tctn2
	4930420K17Rik	Cttnbp2 *	Tdh
	4930427A07Rik	Cxadr *	Thsd4
	4930429B21Rik	Cyp46a1	Tie1
	4930430F08Rik	D430019H16Rik	Tmem171 *
	4930465K10Rik	D4Bwg0951e	Trim56
	4930471M23Rik	D630045J12Rik	Ttbk1 *
	4930503L19Rik	Dab1 *	Ube2g2
	4930513N10Rik	Dab2	Wfikkn2
	4930515G01Rik	Dazl *
	4930583H14Rik	Def6
	4931440P22Rik	Des
	4932415G12Rik	Dgkh
	4932416H05Rik	Dio3
	4933403F05Rik	Dio3os
	4933403G14Rik	Dlgap2
	4933407P14Rik	Dlgap4
	4933415F23Rik	Dlx3
	4933432B09Rik	Dmwd
	5730494M16Rik	Dock1
	5730528L13Rik	Dock5 *
	5930412G12Rik	Dpysl3
	5930416I19Rik	Dscam
	6030419C18Rik	Dyrk2
	6030446N20Rik	E130309F12Rik
	6230409E13Rik	Efna5
	6330403A02Rik	Egr4
	6330408A02Rik	Eid2
	6330409N04Rik	Eif5a2
	6330512M04Rik	Emid1
	6430527G18Rik	Emx2os
	6530402F18Rik	Enox1
	8030462N17Rik	Epb4.1l3 *
	8430406I07Rik	Epb4.1l4b
	8430419L09Rik	Epha6
	8430427H17Rik	Ephb3 *
	8430429K09Rik	Eps8l2
	9030224M15Rik	Evl
	9030409G11Rik	Fam109b
	9030607L17Rik	Fam110b
	9030624J02Rik	Fam150b
	9030625A04Rik	Fam155a
	9130023H24Rik	Fam171a1
	9130206I24Rik	Fam174b *
	9330151L19Rik	Fam181b *
	9430008C03Rik	Fam184a
	9430076C15Rik	Fam189a1 *
	9530036O11Rik	Fam189a2 *
	9530059O14Rik	Fam19a5
	9830001H06Rik	Fam38b *
	A130022J15Rik	Fat4
	A130049A11Rik	Fbxl19
	A230050P20Rik	Fbxl7 *
	A2ld1	Fign
	A330040F15Rik	Flt1
	A330049M08Rik	Fnbp1l
	A330050F15Rik	Fndc3b *
	A630055G03Rik	Foxi2
	A830093I24Rik	Frem2
	A930007I19Rik	Frmd5 *
	A930011G23Rik	Fscn1 *
	A930038C07Rik	Fst
	AA960436	Fstl5
	Aak1	Fut9
	Aamp	Fzd1
	Aard	Fzd10 *
	Abat	Gab1
	Abca2	Galnt13 *
	Abca3	Gata2
	Abcb4	Gata4 *
	Abcc10	Gcnt4
	Abcc5	Gdnf
	Abcd3	Ghr
	Abhd13	Glis3
	Abhd3	Gmpr
	Abhd5	Gpr125 *
	Abi1	Gpr126 *
	Abi2	Grb10 *
	Ablim3	Gria4 *
	Abtb2	Grid1
	Acaa1a	Grip1
	Acads	Hcn4
	Acbd3	Hmx1
	Acbd4	Hoxd1 *
	Acbd6	Hoxd11
	Accn1	Hrk
	Accn2	Hs3st2
	Acd	Hs6st3 *
	Aco1	Hsf4
	Acot7	Htr1b *
	Acox3	Hunk *
	Acpl2	Igdcc3
	Acsl1	Igfbp2
	Acta1	Igfbp4
	Actg1	Igsf10
	Actl6a	Igsf11 *
	Actn4	Igsf21
	Actr10	Igsf9b
	Actr3	Irx1
	Actr5	Irx3 *
	Acvr1	Irx5
	Acvr2b	Irx6
	Adad2	Isl1
	Adam10	Ism1 *
	Adam12	Itga9
	Adam19	Kcnd2
	Adam22	Kcnd3 *
	Adam23	Kcnh8
	Adam9	Kcnj3
	Adamts18	Kcnk2
	Adamts2	Kcnk9
	Adamts3	Kcnma1 *
	Adamts4	Kcnq5
	Adamts5	Kif13a
	Adamtsl4	Kif21a
	Adamtsl5	Kit
	Adap1	Kitl
	Adarb1	Klhl29 *
	Adck5	Krt8
	Adcy1	L3mbtl4 *
	Adcy2	Lad1
	Adcy3	Large
	Adcy5	Larp6
	Adcy7	Lhfpl2 *
	Add1	Lmx1a
	Add3	Lmx1b
	Adh5	Loxl2
	Adm2	Lpar1
	Adnp	Lpcat2
	Ado	Lrig1 *
	Adora2a	Lrig3 *
	Adra1b	Lrp12
	Aebp2	Lrp5 *
	AF529169	Lrrc38
	Afap1l2	Lypd3 *
	Aff1	Lypd6
	Agap1	Mal2 *
	Agl	March10
	Agmat	Mast4
	Agpat5	Mboat1
	Agpat6	Mctp1
	Agpat9	Med12l *
	Agtr1a	Megf11
	Agtrap	Meis2
	Ahctf1	Mir124a-3
	Ahi1	Mir9-3
	Ahrr	Mme *
	Ahsa2	Mn1
	AI118078	Mpdz
	AI314180	Mpped2 *
	AI316807	Mras
	AI597468	Mtus1
	AI597479	Mxra7
	AI646023	Mycn
	AI836003	Myrip *
	Aimp1	Nags
	Ajap1	Nbea
	Ak5	Ncam2
	Akap10	Nefl
	Akap13	Nell1
	Akap9	Neurog1
	Akirin1	Nkain1
	Alcam	Nkain2 *
	Aldh1a2	Nog
	Aldh3a2	Nol4
	Aldh7a1	Nov
	Alg12	Nox4 *
	Ambra1	Npas2 *
	Amfr	Npnt *
	Amigo1	Nptx2
	Ammecr1l	Npy
	Amotl2	Nr2f2 *
	Anapc13	Nsg1
	Anapc7	Ntsr2 *
	Angel2	Ogfrl1
	Ank1	Otx1 *
	Ank3	P2ry1
	Ankle1	Pak6
	Ankra2	Pam *
	Ankrd11	Pbx2
	Ankrd12	Pclo *
	Ankrd13a	Pcolce2
	Ankrd13b	Pcsk5
	Ankrd28	Pde10a
	Ankrd33b	Pde4dip
	Ankrd34b	Pde8b
	Ankrd39	Peli2
	Ankrd44	Phyhipl *
	Ankrd46	Pid1
	Ankrd50	Pkd2
	Ankrd56	Pkp4
	Anks1b	Plcb1 *
	Anks3	Plekhg1
	Ano5	Plod2
	Anp32b	Plxna4
	Anpep	Pnmal2
	Antxr2	Podxl
	Anxa5	Ppargc1b *
	Ap1ar	Ppfia2 *
	Ap1g1	Ppp1r3d *
	Ap1g2	Prdm16
	Ap2m1	Prdm5 *
	Ap2s1	Prdm6
	Ap3b2	Prr16
	Ap3m2	Ptchd2
	Apaf1	Ptprg *
	Apba2	Ptprm
	Apba3	Pvrl3
	Apbb2	Pygo1
	Apc	Rab38
	Apex1	Rassf10
	Aph1c	Rcan2
	Api5	Reln
	Aplp1	Rgnef
	Aplp2	Rgs3 *
	Appl2	Rgs6 *
	Aprt	Rhoj *
	Arap2	Rims1
	Arg2	Rims2
	Arhgap19	Rims4
	Arhgap24	Ripply2
	Arhgap31	Rnf217 *
	Arhgdia	Robo2
	Arhgef12	Rras2
	Arhgef16	Runx1t1 *
	Arhgef4	Ryr2
	Arhgef5	S1pr5
	Arhgef7	Sash1
	Arid1b	Satb1
	Arid2	Scarf2
	Arid3a	Scn8a
	Arid3c	Sema4g
	Arih1	Sema6a
	Arl10	Sema6d
	Arl13b	Serp2
	Arl4c	Sestd1
	Arl6ip6	Sez6
	Armc7	Sh3bp4 *
	Armc9	Sh3rf3
	Arnt2	Shank3
	Arntl	Shc2
	Arpc1a	Shc3 *
	Arpc2	Sim1
	Arpc4	Slc16a1
	Arpc5	Slc24a2
	Arpp19	Slc25a13
	Arrb1	Slc27a3
	Arrb2	Slc35f1
	Arvcf	Slc35f4
	Asb1	Slc6a17
	Asb8	Slc7a10 *
	Asf1b	Slc9a2 *
	Aspscr1	Slco3a1
	Asrgl1	Slit2
	Astn2	Slitrk5 *
	Asxl1	Smo *
	Atad2	Snap91 *
	Atad2b	Sntg1
	Atad5	Sobp
	Atf3	Sorcs3 *
	Atf5	Sort1
	Atf6b	Sox11 *
	Atf7	Sox21
	Atg5	Sox9 *
	Atic	Srgap1
	Atl2	Srrm4
	Atl3	Sstr4
	Atmin	St8sia1
	Atoh7	Stac
	Atoh8	Stc2 *
	Atp10d	Sulf2
	Atp11a	Susd4
	Atp13a3	Susd5
	Atp1a1	Syt10
	Atp2a2	Tacc2
	Atp5g1	Tanc1
	Atp5g3	Tbx1
	Atp5j	Tcf20
	Atp5o	Tcfl5 *
	Atp6v0c	Tead1
	Atp6v1a	Tle1
	Atp8a2	Tlx3 *
	Atp8b1	Tmem132c
	Atp8b2	Tmem178
	Atp9a	Tmem229a *
	Atp9b	Tmem90a
	Atpbd4	Tmem90b *
	Atxn1	Tmtc1
	Atxn2l	Tnfrsf21
	Atxn7l3	Tom1l1
	AU040829	Tox3
	AW146020	Trhde *
	AW554918	Trpc3
	AW555464	Tsc22d1
	Axin2	Tshz3
	B230120H23Rik	Tspyl5 *
	B230319C09Rik	Ttpa
	B330016D10Rik	Twist2 *
	B3gnt8	Ugt8a *
	B430212C06Rik	Ust
	B430319G15Rik	Vangl1 *
	B4galnt1	Vldlr *
	B4galt4	Wt1
	B830017H08Rik	Xkr7 *
	Bace1	Zbtb7c
	Bace2	Zcchc3
	Bad	Zdbf2 *
	Bag3	Zfp385b *
	Bag5	Zfpm2 *
	Bahd1	Zmat4
	Bambi	Znrf1
	Banp
	Barhl1
	Barhl2
	Barx1
	Barx2
	Bat2l
	Bat4
	Baz1a
	Baz1b
	Baz2a
	Baz2b
	Bbc3
	Bbs7
	BC003331
	BC005537
	BC016423
	BC017158
	BC021891
	BC031181
	BC031353
	BC031781
	BC037032
	BC037034
	BC046331
	BC048403
	BC057022
	Bckdk
	Bcl10
	Bcl11a
	Bcl11b
	Bcl2l1
	Bcl2l11
	Bcl3
	Bcl6
	Bcl7a
	Bcl7b
	Bcl7c
	Bcl9l
	Bcr
	Bdnf
	Bend3
	Bend6
	Bend7
	Bfsp1
	Bhlhe23
	Bhlhe41
	Bid
	Bik
	Blmh
	Bmp2
	Bmp6
	Bmper
	Bnc1
	Bnc2
	Bok
	Boll
	Bop1
	Brd3
	Bre
	Bscl2
	Btbd10
	Btbd19
	Btbd3
	Btbd9
	Btc
	Btg1
	Bves
	C030046E11Rik
	C030046I01Rik
	C130039O16Rik
	C1galt1
	C1ql4
	C230052I12Rik
	C2cd2l
	C330018D20Rik
	C79407
	C85492
	Cab39
	Cabc1
	Cables2
	Cabp7
	Cacna1g
	Cacna1i
	Cacna2d3
	Cacnb1
	Cacnb3
	Cacng6
	Cadps2
	Calcr
	Caln1
	Calu
	Camk2b
	Camk2d
	Camk2n2
	Camta1
	Cand1
	Cap1
	Capn10
	Capn11
	Capn5
	Capzb
	Car10
	Car11
	Car13
	Card10
	Carf
	Carm1
	Cartpt
	Casc3
	Casd1
	Caskin2
	Casp3
	Casp7
	Casz1
	Cav2
	Cbfa2t3
	Cblb
	Cbln1
	Cbln2
	Cbr4
	Cbwd1
	Cby1
	Cc2d1a
	Ccar1
	Ccdc102a
	Ccdc109a
	Ccdc109b
	Ccdc122
	Ccdc137
	Ccdc142
	Ccdc148
	Ccdc15
	Ccdc3
	Ccdc30
	Ccdc37
	Ccdc40
	Ccdc41
	Ccdc46
	Ccdc58
	Ccdc74a
	Ccdc79
	Ccdc84
	Ccdc85b
	Ccdc88a
	Ccdc90a
	Ccdc92
	Cchcr1
	Ccne1
	Ccne2
	Ccng1
	Ccng2
	Ccnj
	Ccno
	Ccny
	Cct6a
	Cct7
	Cd24a
	Cd47
	Cd63
	Cd82
	Cdan1
	Cdc14a
	Cdc14b
	Cdc34
	Cdc37
	Cdc42bpa
	Cdc42bpg
	Cdc42ep3
	Cdc42ep4
	Cdc5l
	Cdc7
	Cdc73
	Cdca7l
	Cdh22
	Cdh24
	Cdh4
	Cdh6
	Cdk1
	Cdk14
	Cdk2ap1
	Cdk2ap2
	Cdk4
	Cdk5r1
	Cdk9
	Cdkn1b
	Cdkn2c
	Cdo1
	Cdr2
	Cdr2l
	Cdv3
	Cdx1
	Cdx2
	Cdyl2
	Cebpa
	Cebpb
	Cebpd
	Cebpg
	Cecr2
	Cecr6
	Celf1
	Celf3
	Celf5
	Celsr1
	Celsr2
	Cenpe
	Cep120
	Cep192
	Cep250
	Cep350
	Cep63
	Cep68
	Cep76
	Cep78
	Cept1
	Cercam
	Cerk
	Cetn3
	Cggbp1
	Cgnl1
	Chac1
	Chaf1b
	Chchd7
	Chd1
	Chd4
	Chd5
	Chd6
	Chd7
	Chdh
	Chic2
	Chmp1a
	Chmp4c
	Chmp7
	Chpf
	Chrm4
	Chrna7
	Chst1
	Chst13
	Chst14
	Chst2
	Chst5
	Chsy3
	Chuk
	Cib1
	Cib2
	Cidea
	Cirbp
	Cisd1
	Cited4
	Ciz1
	Ckap2
	Ckap4
	Ckb
	Ckm
	Clcf1
	Clcn2
	Cldn23
	Clec2l
	Clic4
	Clic5
	Clint1
	Clip1
	Clk3
	Cln5
	Clock
	Clpp
	Cmas
	Cmpk1
	Cmpk2
	Cmtm3
	Cmtm5
	Cmtm6
	Cmtm7
	Cmtm8
	Cnih3
	Cnn3
	Cnnm2
	Cnot1
	Cnot2
	Cnot3
	Cnot7
	Cnr1
	Cnst
	Cobll1
	Cog5
	Col11a2
	Col16a1
	Col27a1
	Col4a1
	Col4a2
	Col4a3bp
	Col5a1
	Col9a2
	Colec12
	Commd3
	Cops7a
	Copz2
	Coq10b
	Coro1c
	Coro2a
	Coro2b
	Cox4i1
	Cox6a1
	Cpe
	Cpm
	Cpne2
	Cpne8
	Cpped1
	Cpsf2
	Cpsf4
	Cpsf4l
	Cpt1a
	Cramp1l
	Creb1
	Creb3l1
	Crebl2
	Crebzf
	Creld2
	Crhr1
	Crim1
	Crk
	Crkl
	Crlf1
	Crtac1
	Cry1
	Csda
	Csk
	Csnk1a1
	Csnk1e
	Csrnp2
	Csrp1
	Ctage5
	Ctbp2
	Ctcf
	Ctdsp1
	Ctdspl
	Ctgf
	Ctnna2
	Ctnna3
	Ctnnd2
	Ctsa
	Ctsb
	Cttn
	Cttnbp2
	Ctu2
	Ctxn1
	Cuedc1
	Cuedc2
	Cul1
	Cul3
	Cul5
	Cux2
	Cwc22
	Cwc27
	Cxadr
	Cybrd1
	Cyfip1
	Cyhr1
	Cyld
	Cyp1a1
	Cyp24a1
	Cyp27a1
	Cyp2r1
	Cyp46a1
	Cyp4f39
	Cyp51
	Cyr61
	Cyth1
	D11Bwg0517e
	D130017N08Rik
	D130043K22Rik
	D14Abb1e
	D15Ertd621e
	D16Ertd472e
	D17Wsu92e
	D18Ertd653e
	D19Ertd386e
	D19Ertd737e
	D230037D09Rik
	D330012F22Rik
	D430019H16Rik
	D4Bwg0951e
	D4Ertd22e
	D630045J12Rik
	D930015E06Rik
	Dab1
	Dab2
	Dact2
	Dag1
	Dagla
	Dap
	Dapk2
	Dars
	Dazl
	Dbf4
	Dbndd1
	Dbp
	Dbr1
	Dcaf10
	Dclk2
	Dctpp1
	Dcun1d2
	Dcun1d4
	Dcun1d5
	Ddhd2
	Ddit4
	Ddr2
	Ddx1
	Ddx4
	Ddx42
	Ddx46
	Ddx5
	Ddx51
	Ddx55
	Deaf1
	Def6
	Dek
	Dennd1a
	Dennd2a
	Dennd5a
	Denr
	Depdc1b
	Depdc7
	Derl3
	Des
	Det1
	Dffb
	Dgat1
	Dgkg
	Dgkh
	Dgkq
	Dhfr
	Dhps
	Dhrs11
	Dhrs13
	Dhx29
	Dhx32
	Diablo
	Diap3
	Dicer1
	Dido1
	Dio3
	Dio3os
	Dirc2
	Dis3l
	Dis3l2
	Dixdc1
	Dlat
	Dld
	Dlgap2
	Dlgap4
	Dlst
	Dlx1
	Dlx2
	Dlx3
	Dlx4
	Dlx6as
	Dmap1
	Dmrt1
	Dmrta2
	Dmwd
	Dnahc10
	Dnaja1
	Dnaja3
	Dnaja4
	Dnajb4
	Dnajc13
	Dnajc16
	Dnajc21
	Dnajc22
	Dnajc25
	Dnajc3
	Dnajc5
	Dnase2a
	Dnm1l
	Dnmt3a
	Dnmt3b
	Doc2a
	Dock1
	Dock3
	Dock4
	Dock5
	Dock6
	Dock8
	Dock9
	Dolpp1
	Dom3z
	Dpf1
	Dpf3
	Dpm1
	Dppa4
	Dpy19l1
	Dpy19l3
	Dpysl3
	Dram2
	Drap1
	Dscam
	Dscc1
	Dse
	Dsg2
	Dsn1
	Dst
	Dstn
	Dtnbp1
	Dtx1
	Dtx4
	Dullard
	Dus4l
	Dusp19
	Dusp2
	Dusp4
	Dusp5
	Dusp7
	Dvl3
	Dym
	Dync1i2
	Dync1li1
	Dynll1
	Dynll2
	Dynlrb1
	Dyrk1a
	Dyrk2
	E130112L23Rik
	E130308A19Rik
	E130309F12Rik
	E130317F20Rik
	E2f1
	E2f3
	E2f6
	E2f8
	Eaf2
	Ears2
	Ebf3
	Ebf4
	Ece2
	Ecel1
	Echdc2
	Efna2
	Efna5
	Efr3a
	Egln1
	Egln2
	Egr3
	Egr4
	Ehbp1l1
	Ehd3
	Ehmt2
	Ei24
	Eid2
	Eif1b
	Eif2a
	Eif2c1
	Eif2c2
	Eif2c4
	Eif3a
	Eif3g
	Eif3l
	Eif4e2
	Eif4e3
	Eif4ebp3
	Eif4enif1
	Eif4g1
	Eif5
	Eif5a2
	Eif5b
	Elac1
	Elf1
	Elfn2
	Elmo2
	Elp3
	Emid1
	Emid2
	Emilin2
	Eml1
	Eml6
	Emx2os
	Enc1
	Eno2
	Enoph1
	Enox1
	Enpp1
	Entpd3
	Entpd4
	Entpd5
	Ep300
	Epas1
	Epb4.1
	Epb4.1l1
	Epb4.1l3
	Epb4.1l4a
	Epb4.1l4b
	Epb4.1l5
	Epc2
	Epha6
	Epha8
	Ephb2
	Ephb3
	Ephx4
	Epn1
	Epn3
	Epo
	Eps8
	Eps8l2
	Erap1
	Erbb3
	Erf
	Ergic3
	Eri2
	Erlin1
	Ermp1
	Ern1
	Erp44
	Esco1
	Espn
	Espnl
	Etfa
	Etfb
	Etnk1
	Ets1
	Ets2
	Etv6
	Evc
	Evl
	Exd2
	Exoc6
	Ext1
	Extl3
	Ezh1
	Ezr
	F11r
	F3
	F630110N24Rik
	F730043M19Rik
	Fadd
	Fads1
	Fads2
	Fam101b
	Fam102a
	Fam102b
	Fam107b
	Fam108a
	Fam108b
	Fam109b
	Fam110a
	Fam110b
	Fam116b
	Fam117a
	Fam125b
	Fam131c
	Fam132b
	Fam134c
	Fam13b
	Fam150b
	Fam155a
	Fam160b1
	Fam163b
	Fam164a
	Fam164c
	Fam167a
	Fam171a1
	Fam174a
	Fam174b
	Fam181b
	Fam184a
	Fam189a1
	Fam189a2
	Fam189b
	Fam195b
	Fam19a5
	Fam20a
	Fam20b
	Fam32a
	Fam38a
	Fam38b
	Fam3c
	Fam40a
	Fam46c
	Fam49b
	Fam57a
	Fam60a
	Fam65a
	Fam76a
	Fam76b
	Fam81a
	Fam82a1
	Fam83g
	Fam92a
	Fancm
	Fank1
	Far1
	Fat4
	Fbrsl1
	Fbxl14
	Fbxl15
	Fbxl19
	Fbxl20
	Fbxl21
	Fbxl3
	Fbxl5
	Fbxl6
	Fbxl7
	Fbxo11
	Fbxo17
	Fbxo21
	Fbxo28
	Fbxo30
	Fbxo32
	Fbxo33
	Fbxo34
	Fbxo42
	Fbxo45
	Fbxo7
	Fbxw4
	Fcgrt
	Fcho2
	Fdx1l
	Fem1b
	Fem1c
	Fermt1
	Fes
	Fev
	Fgd6
	Fgf18
	Fgf2
	Fgf3
	Fgf4
	Fgf5
	Fgfr1
	Fgfr4
	Fhl3
	Fhod3
	Fibcd1
	Fibp
	Ficd
	Fign
	Fjx1
	Fkbp3
	Fkbp4
	Fkbp5
	Fkbp9
	Fkrp
	Flnb
	Flt1
	Flt3l
	Flt4
	Fmnl3
	Fnbp1
	Fnbp1l
	Fnbp4
	Fndc3a
	Fndc3b
	Fnip2
	Fosl2
	Foxa2
	Foxa3
	Foxc1
	Foxc2
	Foxd2
	Foxe3
	Foxf1a
	Foxf2
	Foxh1
	Foxi2
	Foxj2
	Foxj3
	Foxk1
	Foxk2
	Foxl1
	Foxl2os
	Foxm1
	Foxn2
	Foxn4
	Foxo3
	Foxo6
	Foxp4
	Frat1
	Frem2
	Frmd5
	Frmpd1
	Frs3
	Fry
	Fscn1
	Fst
	Fstl4
	Fstl5
	Ftl1
	Ftsj2
	Furin
	Fus
	Fut11
	Fut9
	Fxr1
	Fxr2
	Fyttd1
	Fzd1
	Fzd10
	Fzd5
	G2e3
	G3bp1
	Gab1
	Gab2
	Gabbr1
	Gadd45b
	Galc
	Galk1
	Galnt1
	Galnt11
	Galnt13
	Galnt4
	Galntl1
	Galntl4
	Ganab
	Gas2l1
	Gata2
	Gata4
	Gata5
	Gatad1
	Gatad2a
	Gba2
	Gbas
	Gbe1
	Gbx1
	Gcat
	Gclc
	Gcn1l1
	Gcnt4
	Gcsh
	Gdap2
	Gdf7
	Gdi2
	Gdnf
	Gdpd3
	Gdpd5
	Gfod1
	Ggnbp2
	Ghdc
	Ghr
	Gins4
	Gipc1
	Gipc3
	Git2
	Gjc1
	Gkap1
	Glb1l2
	Gldc
	Glis1
	Glis2
	Glis3
	Glrx3
	Gls2
	Glt28d2
	Gltp
	Glud1
	Glul
	Gm10565
	Gm10649
	Gm128
	Gm12824
	Gm13363
	Gm13375
	Gm1564
	Gm15772
	Gm16386
	Gm16515
	Gm16517
	Gm347
	Gm5069
	Gm5105
	Gm527
	Gm5414
	Gm5464
	Gm5577
	Gm5887
	Gm608
	Gm6320
	Gm6583
	Gm6981
	Gm7027
	Gm7334
	Gm7854
	Gm962
	Gm9790
	Gmds
	Gmpr
	Gna13
	Gnai3
	Gnal
	Gnal1
	Gnao1
	Gnas
	Gnb1l
	Gnb4
	Gng10
	Gng11
	Gng12
	Gng4
	Gng5
	Gnptab
	Golga4
	Golph3
	Gpam
	Gpatch8
	Gpc2
	Gphn
	Gpn1
	Gpn3
	Gpr125
	Gpr126
	Gpr137
	Gpr137c
	Gpr146
	Gpr160
	Gpr162
	Gpr172b
	Gpr176
	Gpr37
	Gpr98
	Gpsm2
	Gpx4
	Gramd3
	Grb10
	Grb2
	Greb1l
	Grhl3
	Gria4
	Grid1
	Grid2ip
	Grik3
	Grin3b
	Grip1
	Grk5
	Grk6
	Grp
	Grpel1
	Gse1
	Gsg2
	Gspt1
	Gsx1
	Gtf2h1
	Gtf2h2
	Gtf2ird1
	Gtf3c1
	Gtpbp1
	Gtpbp3
	Gxylt1
	Gyg
	H13
	H1f0
	H2afy
	H2afz
	H2-D1
	H2-Ke6
	H3f3a
	H3f3b
	Hadha
	Hat1
	Haus4
	Haus5
	Haus6
	Hbs1l
	Hcn4
	Hdac1
	Hdac5
	Hdac7
	Hdgf
	Hdhd2
	Heatr3
	Heatr5b
	Heca
	Hectd1
	Hectd3
	Hecw2
	Heg1
	Helb
	Helq
	Helz
	Herpud2
	Hes5
	Hexb
	Hexim2
	Hhat
	Hhipl1
	Hic1
	Hif1a
	Hip1r
	Hipk3
	Hivep1
	Hk1
	Hk2
	Hlx
	Hmg20b
	Hmga1
	Hmga1-rs1
	Hmgcr
	Hmgn2
	Hmgxb3
	Hmgxb4
	Hmox2
	Hmx1
	Hmx3
	Hnf1b
	Hnrnpa0
	Hnrnpf
	Hnrnpu
	Hnrnpul1
	Hook3
	Hopx
	Hoxa4
	Hoxa9
	Hoxb13
	Hoxb4
	Hoxc12
	Hoxd1
	Hoxd11
	Hoxd4
	Hoxd9
	Hpca
	Hps4
	Hr
	Hras1
	Hrh3
	Hrk
	Hs2st1
	Hs3st1
	Hs3st2
	Hs3st3b1
	Hs6st1
	Hs6st3
	Hsdl1
	Hsf1
	Hsf4
	Hsf5
	Hsp90ab1
	Hspa12a
	Hspa2
	Hspa5
	Hspa8
	Htatip2
	Htr1b
	Htr6
	Htra3
	Htt
	Hunk
	Hvcn1
	Hyal2
	Ick
	Idh2
	Idh3b
	Ier3ip1
	Ier5l
	Ifnar1
	Ift140
	Igdcc3
	Igf2
	Igfbp2
	Igfbp4
	Igfbpl1
	Iglon5
	Igsf10
	Igsf11
	Igsf21
	Igsf9b
	Ihh
	Ikzf1
	Il17ra
	Il17rd
	Il22ra1
	Il27ra
	Ildr2
	Ilk
	Inadl
	Ing2
	Inhbb
	Inpp5a
	Insm1
	Insm2
	Ints10
	Ints3
	Invs
	Ip6k1
	Ipo13
	Ipo5
	Ipo7
	Ippk
	Iqce
	Irak3
	Irf1
	Irf2bp2
	Irf5
	Irs2
	Irx1
	Irx3
	Irx4
	Irx5
	Irx6
	Isl1
	Isl2
	Ism1
	Itfg1
	Itga6
	Itga9
	Itgav
	Itgb1
	Itm2b
	Itpk1
	Itpka
	Itpkc
	Itprip
	Itpripl2
	Itsn1
	Itsn2
	Ivns1abp
	Jag1
	Jarid2
	Jdp2
	Josd1
	Jph3
	Jph4
	Jtb
	Jub
	Kbtbd11
	Kbtbd2
	Kcmf1
	Kcna6
	Kcna7
	Kcnab1
	Kcnb1
	Kcnc3
	Kcnc4
	Kcnd2
	Kcnd3
	Kcne3
	Kcng3
	Kcnh3
	Kcnh6
	Kcnh8
	Kcnip3
	Kcnj3
	Kcnj4
	Kcnj8
	Kcnk2
	Kcnk3
	Kcnk9
	Kcnma1
	Kcnq1
	Kcnq3
	Kcnq4
	Kcnq5
	Kctd12
	Kctd17
	Kctd2
	Kctd8
	Kctd9
	Kdm1a
	Kdm2a
	Kdm2b
	Kdm3b
	Kdm4b
	Kdm5b
	Keap1
	Khdrbs1
	Kif13a
	Kif17
	Kif1b
	Kif1c
	Kif21a
	Kif23
	Kif5c
	Kiss1r
	Kit
	Kitl
	Klf10
	Klf14
	Klf3
	Klf9
	Klhdc4
	Klhdc7b
	Klhdc8a
	Klhl2
	Klhl26
	Klhl29
	Klhl8
	Klhl9
	Klk9
	Klrg2
	Kndc1
	Kpna2
	Krba1
	Kremen2
	Krt8
	Ksr1
	Ksr2
	Kti12
	Ky
	L3mbtl4
	Lad1
	Lag3
	Lama3
	Lamc2
	Laptm4b
	Large
	Larp1
	Larp1b
	Larp4
	Larp4b
	Larp6
	Lars2
	Lasp1
	Lats2
	Lbh
	Lbx1
	Lcat
	Lcmt1
	Ldb1
	Ldlrap1
	Lepre1
	Leprel2
	Leprotl1
	Letmd1
	Lgals1
	Lgals3
	Lgmn
	Lgr4
	Lgr5
	Lgr6
	Lhfp
	Lhfpl2
	Lhfpl4
	Lhx6
	Lias
	Lig3
	Limd1
	Lin54
	Lin9
	Lingo3
	Lman2l
	Lmbrd2
	Lmnb2
	Lmo4
	Lmx1a
	Lmx1b
	Lnpep
	Lonrf1
	Loxl2
	Lpar1
	Lpar3
	Lpcat1
	Lpcat2
	Lpgat1
	Lphn1
	Lpin2
	Lpp
	Lrba
	Lrch3
	Lrfn4
	Lrig1
	Lrig2
	Lrig3
	Lrp11
	Lrp12
	Lrp5
	Lrp6
	Lrp8
	Lrpprc
	Lrrc14
	Lrrc16a
	Lrrc38
	Lrrc41
	Lrrc4b
	Lrrc58
	Lrrc8a
	Lrrc8d
	Lrrc8e
	Lrrcc1
	Lrrfip2
	Lrrk1
	Lrrn2
	Lsr
	Ltbp1
	Ltbp2
	Ltbr
	Ltv1
	Luc7l3
	Luzp1
	Ly75
	Lyar
	Lypd3
	Lypd6
	Lypla2
	Lyst
	Mad1l1
	Madcam1
	Maea
	Maf
	Mafa
	Mafg
	Mafk
	Magel2
	Magmas
	Mal2
	Malt1
	Mamdc2
	Man1a
	Man1a2
	Man1c1
	Man2a1
	Man2a2
	Manf
	Map1lc3a
	Map2k2
	Map2k4
	Map3k1
	Map3k11
	Map3k3
	Map3k5
	Map3k6
	Map3k7
	Map3k8
	Map4k3
	Map4k4
	Map6d1
	Mapk13
	Mapk14
	Mapk3
	Mapk7
	Mapk8
	Mapkapk2
	Mapkapk5
	Mapksp1
	Mapre1
	Mapre2
	March10
	March5
	March7
	March8
	Marcksl1
	Mark3
	Mark4
	Mast4
	Mat2b
	Matn3
	Maz
	Mbd2
	Mbnl1
	Mboat1
	Mbtps1
	Mcart1
	Mcm2
	Mcm5
	Mcoln2
	Mctp1
	Mdc1
	Mdga1
	Mdn1
	Med12l
	Med13
	Med13l
	Med21
	Med23
	Med25
	Med8
	Med9
	Mef2a
	Megf11
	Meis1
	Meis2
	Mertk
	Mesdc1
	Met
	Metap1
	Metrnl
	Mettl3
	Mex3c
	Mfap3l
	Mfsd11
	Mfsd5
	Mfsd6
	Mfsd7b
	Mfsd9
	Mgat1
	Mgat2
	Mgat3
	Mgat4b
	Mgat5b
	Mgmt
	Mgp
	Mib1
	Micall1
	Midn
	Minpp1
	Mios
	Mir124a-3
	Mir148a
	Mir152
	Mir196b
	Mir207
	Mir219-1
	Mir375
	Mir671
	Mir715
	Mir760
	Mir762
	Mir9-1
	Mir9-3
	Mkl2
	Mkln1
	Mkx
	Mlec
	Mlf2
	Mll1
	Mll2
	Mllt1
	Mllt3
	Mlst8
	Mlxip
	Mlycd
	Mmab
	Mmd
	Mme
	Mmp11
	Mmp14
	Mn1
	Moap1
	Mobkl2b
	Mocs1
	Mocs2
	Mocs3
	Mon1a
	Mon1b
	Mon2
	Mospd3
	Mospd4
	Moxd1
	Mpdz
	Mpp7
	Mpped1
	Mpped2
	Mpzl1
	Mras
	Mreg
	Mrp63
	Mrpl10
	Mrpl48
	Mrpl9
	Mrps2
	Mrps5
	Mrps9
	Msh2
	Msh6
	Msi1
	Msi2
	Msl1
	Msx1
	Msx2
	Mt2
	Mtag2
	Mtap6
	Mtap9
	Mtch1
	Mterfd2
	Mtfmt
	Mtfr1
	Mthfd1l
	Mthfd2
	Mthfd2l
	Mtl5
	Mtmr12
	Mtmr14
	Mtmr3
	Mtss1
	Mtus1
	Mtus2
	Mtx2
	Muc20
	Mudeng
	Mvk
	Mxra7
	Myb
	Mybl2
	Mycbp
	Mycbp2
	Mycl1
	Mycn
	Myd88
	Myl12b
	Mylip
	Mylk3
	Myo10
	Myo16
	Myo5b
	Myo5c
	Myrip
	Myst1
	Myst3
	Myst4
	N28178
	N4bp2
	N4bp2l1
	Naa15
	Naa16
	Naa30
	Naa50
	Nacc1
	Nacc2
	Nagpa
	Nags
	Nampt
	Nanos1
	Nans
	Nav2
	Nbea
	Nbeal2
	Nbl1
	Ncald
	Ncam2
	Ncapg2
	Ncbp1
	Nck2
	Nckap1
	Ncl
	Ncoa2
	Ncor1
	Ncor2
	Ncs1
	Nde1
	Ndel1
	Ndfip2
	Ndufa13
	Ndufb2
	Ndufb6
	Ndufb9
	Ndufs1
	Necab2
	Nedd1
	Nedd4l
	Nefh
	Nefl
	Neil1
	Neil2
	Nek6
	Nell1
	Neo1
	Nes
	Neurl1a
	Neurl1B
	Neurog1
	Nf1
	Nfasc
	Nfatc1
	Nfatc3
	Nfe2
	Nfil3
	Nfix
	Nfkb2
	Nfkbiz
	Nfxl1
	Nfya
	Nfyb
	Ngef
	Nhp2l1
	Nipal1
	Nipal3
	Nipbl
	Nit1
	Nkain1
	Nkain2
	Nkd1
	Nkiras2
	Nkx2-1
	Nkx2-2as
	Nmd3
	Nme2
	Nme4
	Noc3l
	Nod1
	Nog
	Nol11
	Nol4
	Nolc1
	Nos1ap
	Notch1
	Notch2
	Notch3
	Notum
	Nov
	Nox4
	Npas2
	Npdc1
	Npepl1
	Nphp1
	Nploc4
	Npnt
	Npr2
	Npr3
	Nptn
	Nptx2
	Nptxr
	Npy
	Npy2r
	Nr1d2
	Nr2f2
[truncated: 1,384 more rows]
