# Supplementary material for: Caloric restriction delays age-related methylation drift
Source: Nat Commun. 2017 Sep 14;8:539. doi: 10.1038/s41467-017-00607-3 (PMC5599616; doi:10.1038/s41467-017-00607-3)
Supplement: Supplementary file 3 — Supplementary Data 2 [file 41467_2017_607_MOESM3_ESM.xlsx]

## Sheet: Supplementary_Data_2
Supplementary Data 2 | List of hyper- and hypo-methylated genes in monkey aged whole blood analyzed by DREAM.
Promoter (-1kb≤TSS≤500bp)	Detectable genes	Hypermethylated genes	Hypomethylated genes
tag≥100, 75% of samples		r≥0.5, p<0.05	r≤-0.5, p<0.05
	3195 genes (6811 loci)	808 genes (1384 loci)	106 genes (131 loci)
Spearman r≥0.5, ≤-0.5	AANAT	ABCB4	AANAT
permuted p<0.05	AASS	ABCB6	ACOX3
average of methylation≥1%	ABCA2	ABCC3	ACTR2
*genes overlapping with genes listed in Supplementary Table 18	ABCB10	ABHD12B	ARHGAP21
	ABCB4	ACAP3 *	ARHGAP39
	ABCB6	ACOT12	ATP4B
	ABCC3	ACOT4	CABP2
	ABCC4	ACTA1	CRYAA
	ABCD3	ACTL6B	CST5
	ABHD12B	ACVRL1	DDHD1
	ABHD15	ADAM32	DLGAP4
	ABHD5	ADAMTS12	EPO
	ABO	ADAMTS16 *	EPPK1
	ABR	ADAMTS17	ESPNL
	ACAA2	ADAMTSL5	GAPDHS
	ACADS	ADCY2 *	GAS2L2
	ACAP3	ADCY5 *	GAS6
	ACBD3	ADCY8	GRK7
	ACCN2	ADCYAP1R1 *	HIF3A
	ACHE	AGAP1	INPP5J
	ACO1	AGXT2L1	KCNE2
	ACOT12	AIM1	KIF17
	ACOT4	AK3L1	LGALS3BP
	ACOX3	AK5	LOC100423109
	ACP5	ALDH3A1	LOC100423350
	ACPT	ALOX12	LOC100423563
	ACSS1	ALX3	LOC100423979
	ACTA1	AMIGO1	LOC100424434
	ACTL6B	ARHGAP22	LOC100424970
	ACTR2	ARHGAP28	LOC100425067
	ACTR3B	ARHGAP29	LOC100425554
	ACTR6	ASCL4	LOC100425602
	ACVR1C	ATP2C2	LOC100425873
	ACVRL1	ATP5G2	LOC100426430
	ADA	ATP6V1C2	LOC100426511 *
	ADAM12	ATP8A2	LOC100427017
	ADAM32	ATXN7L1	LOC100427157 *
	ADAM9	B4GALNT2	LOC100427825
	ADAMTS10	B4GALNT3	LOC100430649
	ADAMTS12	BAALC	LOC694352
	ADAMTS14	BAIAP3	LOC695421
	ADAMTS16	BCAT1	LOC695914
	ADAMTS17	BCL2L10	LOC697161
	ADAMTS4	BEND4	LOC697578
	ADAMTSL5	BHMT2	LOC700305
	ADAT2	BMP6	LOC701027
	ADCK5	BMP7	LOC701241 *
	ADCY1	BMPER	LOC701919
	ADCY2	BOK	LOC703422 *
	ADCY5	BTBD3	LOC703505
	ADCY8	BTG4	LOC704112
	ADCY9	BVES	LOC704272
	ADCYAP1R1	C1QTNF5	LOC705177
	ADNP	C2CD2	LOC705278
	ADORA2A	C2CD4A	LOC706392
	ADPRH	C5H4orf49	LOC706559 *
	ADPRHL2	C7H14orf50	LOC708842
	ADRM1	CA12	LOC708927
	AFF1	CA4 *	LOC709320
	AFF4	CACNA1A	LOC709665
	AFTPH	CACNA1G	LOC709971
	AGAP1	CACNA2D4	LOC711100
	AGC1	CACNB2	LOC711506
	AGRN	CADPS2	LOC711571
	AGXT2L1	CAMK1	LOC711658
	AHCYL1	CAST *	LOC711946
	AIG1	CAV2	LOC712047
	AIM1	CCDC36	LOC712316
	AK3L1	CCNA1 *	LOC713704
	AK5	CD3EAP	LOC713929
	AKAP1	CDH11 *	LOC715836
	AKAP8	CDH6	LOC716394
	AKR7A2	CDK5R1	LOC717249
	AKT3	CHGA	LOC717831
	ALCAM	CHRD	LOC718363
	ALDH1B1	CHRNA7	LOC721567
	ALDH3A1	CHST8	LOC721747
	ALDH3A2	CKB	LOC721792
	ALDH3B1	CLDN7	LOC721929
	ALDH5A1	CLGN	LOC722179
	ALKBH1	CLTCL1	LOC722281
	ALOX12	CMYA5	LOC722416
	ALX3	CNKSR3	LOC722427
	AMACR	CNTFR	LOC722432 *
	AMIGO1	COCH	LOC722507 *
	AMIGO2	COL21A1	LOC722784
	ANAPC1	COL2A1 *	LRRC55
	ANKRD13B	COL4A3 *	MAG
	ANKRD13C	COL4A4	MPDU1
	ANKRD33B	COL6A6	MSLN
	ANKRD52	COL9A1	NR2E3
	ANKRD53	COPZ2	PACSIN3
	ANKRD6	CORIN	PDLIM1
	ANKS6	CPEB1	PVRL1
	ANXA11	CPLX2	RNF186
	ANXA3	CPXM2	SIRT7
	ANXA4	CRB3	SLC26A1
	AOC2	CRHR2 *	SOHLH2 *
	AP1M2	CRMP1	SPON1
	AP2A1	CSF3R	TAS1R3
	AP3M2	CST6	TGM1 *
	AP4M1	CTF1	TMEM8A
	APAF1	CTSA	TNFRSF4
	APBB1IP	CTSL2 *	ZBTB38
	APBB2	CTTNBP2 *	ZNF512B
	APEH	CUTL1	ZNF570
	API5	CUZD1
	APLP1	CXCL3 *
	APRT	CYGB
	ARFRP1	DACT2 *
	ARHGAP1	DAPK1 *
	ARHGAP21	DBNDD1
	ARHGAP22	DBX2
	ARHGAP23	DGKG
	ARHGAP26	DGKI
	ARHGAP27	DIO3
	ARHGAP28	DKK1
	ARHGAP29	DLGAP3
	ARHGAP39	DMGDH
	ARHGEF12	DMRT3
	ARHGEF17	DMRTA1
	ARHGEF18	DNAH11
	ARHGEF2	DNAJA4
	ARHGEF7	DNER
	ARID1B	DNMT3A *
	ARID2	DOK4
	ARID3A	DPYS
	ARID4A	DPYSL3
	ARL10	DRD2
	ARL13B	DRD4
	ARL4C	DRD5
	ARL6IP1	DSE
	ARL6IP6	DTX4
	ARNTL	DYDC1
	ARNTL2	E2F8
	ARPC3	ECE2
	ARRDC2	ECHDC3
	ARSJ	EDIL3
	ASAP1	EFNB3
	ASB3	EGFLAM
	ASCC2	EGR3
	ASCL4	EMILIN2
	ASL	EMP2
	ASPH	ENPP1
	ASTE1	EPB41L1
	ATAD2B	EPB41L4A
	ATE1	EPHA5 *
	ATF3	EPHB4
	ATG16L2	EPHX2
	ATG4D	ERBB3
	ATMIN	ERC2
	ATP10A	ESR2
	ATP11A	EVX1
	ATP13A2	F3
	ATP1A1	FAM20A
	ATP2C2	FAM38A
	ATP4B	FAM57A
	ATP5D	FAT1 *
	ATP5G2	FBLN1
	ATP5J	FBLN7
	ATP6V1C2	FBXL7
	ATP8A1	FCGRT
	ATP8A2	FEZ1
	ATP9B	FGF11
	ATPBD4	FGF14
	ATXN7L1	FGF4
	AVPI1	FGFR3
	AXIN2	FIGN
	B3GALT4	FKBP10
	B3GNT4	FLRT2 *
	B3GNT8	FNDC1
	B4GALNT1	FOXA2
	B4GALNT2	FOXI2
	B4GALNT3	FOXJ1
	B4GALT2	FREM2 *
	B4GALT4	FRMD3
	B4GALT5	FUT4 *
	B4GALT7	FZD10
	BAALC	FZD4
	BACE1	GAB1
	BACE2	GABRA2 *
	BAD	GABRA5 *
	BAG5	GAD2
	BAIAP2	GALNT14 *
	BAIAP3	GALNT9
	BAMBI	GALNTL6
	BARD1	GALR1
	BAZ1B	GATA4
	BCAP29	GATA6
	BCAS4	GBX2
	BCAT1	GCOM1
	BCKDK	GDA
	BCL2L10	GDF7
	BCL3	GDNF *
	BEND4	GGT7
	BEST2	GJD2
	BFAR	GLDC
	BFSP1	GLUL
	BHLHE40	GMCL1L
	BHMT2	GNB4
	BICD2	GOLSYN *
	BIN2	GPC5 *
	BIRC6	GPR12
	BMP4	GPR26
	BMP6	GPR75
	BMP7	GPRC5C
	BMPER	GPX1
	BMPR1A	GRAMD3
	BOC	GRB10 *
	BOK	GREB1L
	BPGM	GRIA4
	BRAP	GRID1
	BRD2	GRM8
	BRPF1	GSX1
	BRWD1	GUCY1A2
	BSG	GUCY1A3
	BTBD3	GUCY2D
	BTBD7	GYLTL1B
	BTG4	HAND1
	BUB3	HES2
	BVES	HES6
	C11H12orf35	HHEX *
	C12H2orf47	HMX1
	C13H2orf28	HS3ST4
	C14H11orf30	HSPG2
	C14H11orf54	HTR1B
	C15H9orf140	HTRA1
	C15H9orf25	IGDCC3 *
	C15H9orf72	IGFBP3
	C18H18orf25	INHBB
	C18orf10	INSR
	C1GALT1	INSRR
	C1H1orf35	IQGAP3
	C1QTNF5	IQSEC1
	C20H16orf42	IRAK3
	C20H16orf48	IRX1 *
	C2CD2	IRX3 *
	C2CD2L	IRX5 *
	C2CD4A	ISL1
	C2H3orf60	ITGB3
	C3H21orf66	JPH2
	C3H7orf26	KCNA2
	C3H7orf30	KCNB2
	C5H4orf14	KCND3
	C5H4orf41	KCNF1
	C5H4orf49	KCNG3
	C6H5orf41	KCNH3
	C7H14orf135	KCNH6
	C7H14orf50	KCNH8
	C7H15orf23	KCNIP3
	C8H8orf38	KCNK12
	C8H8orf82	KCNK13
	CA12	KCNK9
	CA2	KCNN2
	CA4	KCNS2
	CABP2	KCTD14
	CACHD1	KDR *
	CACNA1A	KIF21A
	CACNA1E	KISS1R
	CACNA1G	KLC2
	CACNA2D3	KLF16
	CACNA2D4	KLF4 *
	CACNB2	KLHL29
	CACNG6	KRTCAP3
	CADPS2	L3MBTL4
	CAGE1	LAD1
	CALY	LAMA1
	CAMK1	LAMC2
	CAMK2G	LARGE
	CAMKK1	LASS3
	CAMKK2	LEP
	CAMSAP1L1	LHFPL3
	CAPG	LHX3
	CAPN2	LIMS2
	CAPRIN2	LMX1A
	CAPZA2	LOC100423122
	CARD10	LOC100423236
	CARHSP1	LOC100423262
	CARKD	LOC100423385
	CARS	LOC100424326
	CASP3	LOC100424440
	CAST	LOC100424549
	CATSPER2	LOC100424606 *
	CAV2	LOC100424653
	CBFB	LOC100424823
	CBLC	LOC100425129 *
	CBX6	LOC100425186
	CBX7	LOC100425225
	CCDC107	LOC100425397
	CCDC113	LOC100426025
	CCDC136	LOC100426274
	CCDC154	LOC100426338
	CCDC36	LOC100426851
	CCDC46	LOC100427454
	CCDC50	LOC100427616
	CCDC88C	LOC100428292
	CCNA1	LOC100429091
	CCNA2	LOC100429212
	CCND3	LOC100429378
	CCNF	LOC100429503
	CCNG1	LOC100429569
	CCNO	LOC100429616
	CCNT1	LOC100429790 *
	CCNY	LOC100430138
	CCT6A	LOC100430337 *
	CD2BP2	LOC100430564 *
	CD3EAP	LOC100431027
	CDC14B	LOC100431065
	CDC25A	LOC693425 *
	CDCA7	LOC693622
	CDH11	LOC693649
	CDH6	LOC694030
	CDIPT	LOC694060
	CDK1	LOC694100
	CDK10	LOC694193
	CDK11B	LOC694227
	CDK13	LOC694366
	CDK2	LOC694383
	CDK5R1	LOC695074
	CDK5RAP1	LOC695085
	CDK9	LOC695290
	CDKN1B	LOC695354
	CDKN2AIP	LOC695722
	CDKN2D	LOC695727
	CDON	LOC695843 *
	CDR2L	LOC696112
	CDS1	LOC696544
	CDX1	LOC696665
	CENPH	LOC696881
	CEP164	LOC697078
	CEP250	LOC697253
	CEP72	LOC697600
	CEP76	LOC697860 *
	CGRRF1	LOC698021
	CHAF1B	LOC698887 *
	CHD4	LOC699131
	CHD8	LOC699360
	CHGA	LOC699417
	CHID1	LOC699537
	CHMP1A	LOC699743
	CHN2	LOC699910
	CHPF	LOC700002
	CHRD	LOC700009
	CHRNA5	LOC700191
	CHRNA7	LOC700636
	CHST11	LOC700998 *
	CHST14	LOC701024
	CHST8	LOC701042
	CIAO1	LOC701087 *
	CIAPIN1	LOC701323
	CIB1	LOC701416
	CIB2	LOC701575
	CKAP2L	LOC701749
	CKB	LOC702431
	CLCN6	LOC702481 *
	CLCN7	LOC702552
	CLDN11	LOC702793
	CLDN23	LOC703238
	CLDN7	LOC703244
	CLDND1	LOC703322
	CLGN	LOC703349
	CLPP	LOC703422 *
	CLTA	LOC703488
	CLTC	LOC703713
	CLTCL1	LOC703973
	CLUAP1	LOC703990
	CMAS	LOC704201
	CMPK2	LOC704204
	CMTM3	LOC704748
	CMTM7	LOC704823
	CMTM8	LOC704998
	CMYA5	LOC705274
	CNDP2	LOC705490 *
	CNKSR3	LOC705675
	CNN3	LOC705699 *
	CNOT6L	LOC705813
	CNP	LOC705851 *
	CNTFR	LOC705994
	COBRA1	LOC706163
	COCH	LOC706226
	COG5	LOC706441
	COIL	LOC706574
	COL21A1	LOC707055
	COL2A1	LOC707371
	COL4A3	LOC707416
	COL4A4	LOC707432
	COL6A6	LOC707515
	COL9A1	LOC707576 *
	COPG2	LOC707607
	COPZ2	LOC708182 *
	CORIN	LOC708561
	CORO7	LOC708628
	COX4NB	LOC708755
	COX5A	LOC708842
	CP110	LOC708922
	CPEB1	LOC709352
	CPEB2	LOC709404
	CPLX2	LOC709451
	CPNE2	LOC709456
	CPNE3	LOC709476
	CPSF4	LOC709526
	CPXM2	LOC709587
	CRAT	LOC709652
	CRB3	LOC709665
	CREB1	LOC709762 *
	CREBBP	LOC709954
	CREG1	LOC709993
	CRELD1	LOC710018
	CRHR2	LOC710063
	CRMP1	LOC710179
	CRYAA	LOC710212
	CRYBG3	LOC710340
	CSF3R	LOC710358
	CSGALNACT1	LOC710403
	CSGALNACT2	LOC710448
	CSNK1A1	LOC710454
	CST5	LOC710519
	CST6	LOC710539
	CTBP1	LOC710549
	CTDSP2	LOC710606
	CTF1	LOC710662
	CTSA	LOC710695
	CTSD	LOC710834
	CTSK	LOC711263
	CTSL2	LOC711495
	CTTNBP2	LOC711584
	CTTNBP2NL	LOC711698
	CTXN1	LOC711708 *
	CUL3	LOC711761
	CUTC	LOC711886
	CUTL1	LOC711904
	CUZD1	LOC712089
	CXCL3	LOC712194
	CYGB	LOC712301
	CYS1	LOC712349
	D4S234E	LOC712418
	DAAM1	LOC712579
	DACT1	LOC712663
	DACT2	LOC712670
	DAG1	LOC712697
	DAPK1	LOC712819
	DAPK2	LOC712918 *
	DARS	LOC712969
	DAZAP1	LOC712994
	DBNDD1	LOC713180
	DBX2	LOC713191
	DCAF10	LOC713363
	DCLK2	LOC713460
	DDHD1	LOC713545 *
	DDN	LOC713636
	DDX17	LOC713693
	DDX52	LOC713953
	DEAF1	LOC713995
	DEF8	LOC714042
	DENND5A	LOC714060
	DEPDC1	LOC714332
	DFFB	LOC714407
	DFNA5	LOC714412
	DGKG	LOC714512
	DGKH	LOC714540
	DGKI	LOC714724
	DGKZ	LOC715001
	DHX32	LOC715098
	DIDO1	LOC715268
	DIO3	LOC715275
	DKK1	LOC715306
	DLEU7	LOC715455
	DLG1	LOC715545
	DLG4	LOC715553
	DLGAP3	LOC715656
	DLGAP4	LOC715663
	DLL1	LOC715752
	DLL3	LOC715801
	DLX1	LOC715877
	DLX2	LOC716017
	DMGDH	LOC716078
	DMRT3	LOC716103
	DMRTA1	LOC716215
	DNAH10	LOC716385
	DNAH11	LOC716399 *
	DNAI1	LOC716433
	DNAJA4	LOC716563
	DNAJB11	LOC716686
	DNAJB2	LOC716702
	DNAJB5	LOC716722
	DNAJC3	LOC716776
	DNER	LOC717083
	DNMT3A	LOC717222
	DOC2A	LOC717575
	DOCK10	LOC717748
	DOCK4	LOC718015
	DOCK5	LOC718022
	DOK4	LOC718174
	DOM3Z	LOC718218
	DOPEY2	LOC718232 *
	DOT1L	LOC718355 *
	DPYD	LOC718436
	DPYS	LOC718515
	DPYSL3	LOC718677
	DRAM	LOC718704
	DRD2	LOC718714
	DRD4	LOC718720
	DRD5	LOC718937
	DSCAML1	LOC719051
	DSCC1	LOC719197
	DSE	LOC719205
	DSN1	LOC719523
	DSTN	LOC719604
	DTX2	LOC719795
	DTX3L	LOC719863
	DTX4	LOC719937
	DUS1L	LOC720060
	DUSP1	LOC720466
	DUSP10	LOC720613
	DUSP14	LOC721041
	DUSP16	LOC721175
	DUSP22	LOC721190
	DUSP3	LOC721301
	DUSP5	LOC721394
	DUT	LOC721516
	DYDC1	LOC721566
	DYNC1LI2	LOC721664
	DYRK2	LOC721669
	DYRK3	LOC721783
	DZIP1L	LOC721820
	E2F1	LOC721910
	E2F2	LOC722115
	E2F4	LOC722206
	E2F6	LOC722367
	E2F7	LOC722395
	E2F8	LOC722402
	ECD	LOC722607
	ECE1	LOC722617
	ECE2	LOC722864
	ECHDC3	LOC722912
	EDEM1	LOC722961 *
	EDIL3	LPAR1
	EEF1A2	LRFN2
	EFEMP2	LRP3
	EFHD2	LRRC8E
	EFNA5	LRRFIP1
	EFNB3	LRRK2 *
	EGFLAM	LRRN4
	EGLN1	LTBP1 *
	EGR2	LTBR
	EGR3	LVRN
	EIF2B4	LY6H
	EIF2C1	MAGEL2
	EIF2C3	MAN1C1 *
	EIF2C4	MAP3K6
	EIF3B	MAP6D1
	EIF4ENIF1	MAST2
	EIF6	MATN3
	ELL	MBOAT2
	ELMO2	MCC
	ELMOD1	MCOLN3
	ELN	MDFI
	ELOVL4	MECOM
	ELOVL6	MEGF10
	EMILIN2	MESP2
	EMP2	MITF
	ENOX1	MIXL1
	ENPP1	MMRN2
	ENTPD3	MN1
	ENTPD7	MOCOS
	EPB41L1	MOSC1
	EPB41L2	MOXD1
	EPB41L4A	MPPED2 *
	EPB41L5	MRC2
	EPHA1	MRPS22
	EPHA5	MSC
	EPHB4	MTMR7 *
	EPHB6	MTNR1A
	EPHX2	MYO10 *
	EPHX4	MYO16
	EPO	MYO3A *
	EPPK1	NACC2
	ERBB3	NAGS
	ERC2	NAV2
	ERRFI1	NCAN
	ESAM	NDST3
	ESPNL	NELL2
	ESR2	NETO1 *
	ETV7	NETO2
	EVX1	NEURL1B
	EXOC6	NEUROG1 *
	EXOSC1	NEUROG3
	EXT1	NFATC1
	EXT2	NGB
	EZH2	NIPAL2
	EZR	NKX1-2
	F3	NKX2-1
	FAM126A	NKX6-2
	FAM20A	NLRP5
	FAM38A	NPHS2
	FAM57A	NPNT
	FAM8A1	NPR2
	FAR1	NPTX2
	FARSB	NR3C2
	FAS	NRIP3
	FASN	NRP1
	FASTK	NRXN2
	FAT1	NSUN7
	FBLN1	NTN3
	FBLN7	NXPH3
	FBXL14	ODZ3
	FBXL19	OGDHL
	FBXL21	OGFRL1
	FBXL6	OLFM2
	FBXL7	OLFML2A
	FBXO22	OXGR1
	FBXO32	P2RX2
	FBXO42	PABPC1
	FBXW11	PACSIN1
	FBXW4	PADI2
	FBXW7	PAWR
	FCGRT	PAX1
	FECH	PAX2
	FEM1B	PAX3 *
	FEZ1	PCDH9 *
	FFAR1	PCGF2
	FGD4	PCNXL2
	FGF11	PDE1C
	FGF14	PDGFA
	FGF19	PDLIM3
	FGF4	PDLIM4
	FGFR1	PGBD1
	FGFR3	PGM3
	FICD	PITX1
	FIGN	PKD2L2
	FKBP10	PLA2G7
	FKBP14	PLAC9
	FKBP4	PLBD1
	FLJ12529	PLCB4
	FLOT1	PLD5
	FLRT2	PLEK2
	FLT3	PLOD1
	FLVCR1	PLXNB2
	FN1	PNPLA3
	FNBP1L	POMC
	FNDC1	POPDC3
	FNDC3B	POU2F3
	FNDC4	POU4F3
	FOSL2	PPP1R9A *
	FOXA2	PR
	FOXB2	PRCP
	FOXI2	PRDM14
	FOXJ1	PRKG1
	FOXL1	PRR15
	FOXM1	PRRX2
	FOXN2	PSD2
	FOXN3	PSD3
	FOXO3	PTGER1
	FOXP1	PTGIS
	FOXP4	PTH2R *
	FPGS	PTHLH
	FRAS1	PTPN5
	FREM2	PTPRG
	FREM3	PTPRM
	FRMD3	PTPRN
	FRMD5	PTPRU
	FRS3	PTPRZ1
	FSCN1	PVRL3
	FTSJD1	QPCT *
	FTSJD2	RAB31
	FUT10	RAB39
	FUT11	RAB3IL1
	FUT4	RALGDS
	FYCO1	RAMP2
	FZD10	RAPGEF4
	FZD4	RFX6
	FZR1	RGS11
	G3BP2	RGS22 *
	GAB1	RGS7 *
	GABRA2	RHOBTB1
	GABRA5	RIPK4
	GAD2	RNF180 *
	GADD45A	RNF182
	GALNT11	RNF39
	GALNT14	RSPO2 *
	GALNT6	RTN1
	GALNT9	SALL1
	GALNTL6	SALL3
	GALR1	SALL4
	GAPDHS	SATB2
	GAS2L2	SCARF2
	GAS6	SCD
	GATA2	SCIN *
	GATA3	SCRT2
	GATA4	SEH1L
	GATA6	SEMA6D
	GATSL2	SGK1
	GBAS	SGPP2
	GBX2	SH2D4A *
	GCH1	SH3GL2
	GCK	SH3GL3 *
	GCOM1	SHC3
	GDA	SIM1
	GDF7	SIM2
	GDI2	SLC10A4
	GDNF	SLC12A5
	GEM	SLC15A1
	GEMIN4	SLC16A14 *
	GEMIN5	SLC16A9
	GEN1	SLC18A2
	GFI1	SLC18A3
	GFOD1	SLC1A1 *
	GGA2	SLC1A6
	GGA3	SLC22A23
	GGH	SLC26A5
	GGT7	SLC2A10
	GIGYF1	SLC35C1
	GINS2	SLC35F1
	GINS4	SLC35F3
	GIT2	SLC37A2
	GJC1	SLC38A3
	GJD2	SLC5A6
	GLDC	SLC5A7
	GLIPR2	SLC6A20
	GLOD4	SMTNL2 *
	GLT8D1	SNCB
	GLT8D2	SNX22 *
	GLT8D3	SNX31
	GLUL	SNX7
	GMCL1L	SORCS1 *
	GMDS	SOX11
	GMFB	SOX13
	GMPPB	SOX7
	GMPR2	SOX9
	GNA11	SPAG6 *
	GNA14	SPATA2L
	GNAQ	SPOCK1
	GNB4	SPOCK2
	GNL1	SPRY4
	GNPAT	SRMS
	GNPNAT1	ST3GAL6 *
	GOLGA4	ST6GALNAC2 *
	GOLSYN	ST6GALNAC5
	GORASP1	ST8SIA5 *
	GPAA1	ST8SIA6
	GPATCH8	STAM2
	GPC5	STARD13 *
	GPD2	STK33
	GPI	SYDE2 *
	GPR113	SYK
	GPR12	SYNC
	GPR135	SYT17
	GPR161	TANC1
	GPR172A	TBCEL
	GPR172B	TBX15
	GPR176	TBX3
	GPR26	TBX6
	GPR75	TCEA2
	GPRC5C	TCEA3
	GPRIN2	TCTE1
	GPX1	TEKT1
	GRAMD3	TESSP1
	GRB10	THBD
	GREB1L	THBS4
	GRHL1	THRB
	GRIA4	TJP1 *
	GRID1	TLX2
	GRK6	TLX3 *
	GRK7	TMEFF2
	GRM8	TMEM37 *
	GRSF1	TMEM63C
	GSG2	TOX2
	GSN	TP53I3
	GSTP1	TPPP
	GSX1	TRAM1L1
	GTDC1	TRIM58 *
	GTF2E2	TRPM2 *
	GTF3C4	TSHZ3
	GTF3C5	TSKU
	GTPBP1	UACA *
	GTPBP2	UAP1L1
	GTPBP4	UBXN10
	GUCY1A2	UCN
	GUCY1A3	UCP1
	GUCY2D	UNC80
	GUF1	UPK3A
	GUK1	UPP1
	GUSB	UTRN
	GYG1	VAV2
	GYLTL1B	VAX1
	H1F0	VAX2
	HAAO	VSX2
	HAGH	VWA2
	HAND1	VWA5B2
	HAPLN2	VWC2
	HAPLN3	VWCE
	HAS3	WBSCR17
	HBQ1	WNT11 *
	HCFC2	WNT2B
	HECTD1	XYLT2
	HEG1	ZFHX3 *
	HELLS	ZIC1
	HES2	ZMIZ1
	HES4	ZNF141 *
	HES6	ZNF20
	HEXB	ZNF286A
	HHEX	ZNF354B
	HIF1A	ZNF492
	HIF3A	ZNF662
	HIP1	ZNF667 *
	HIPK1	ZNF732
	HIRA	ZNF768
	HK2	ZNF774
	HMG20A
	HMGA2
	HMGXB3
	HMOX2
	HMX1
	HN1
	HN1L
	HNRNPM
	HNRNPU
	HNRPH1
	HNRPLL
	HOMEZ
	HOXB13
	HOXC6
	HPCAL4
	HPDL
	HRAS
	HS3ST4
	HSD17B1
	HSPD1
	HSPG2
	HSPH1
	HTR1B
	HTRA1
	HTRA2
	HYAL2
	HYI
	ICAM1
	IDE
	IDH3A
	IFT74
	IFT81
	IGDCC3
	IGF2BP2
	IGFBP3
	IGFBP4
	IGHMBP2
	IGSF11
	IHH
	IKBKB
	IKIP
	IL-12A
	IL15RA
	IL17RD
	IL27RA
	IL28B
	ILVBL
	IMP4
	IMPACT
	INADL
	INHBB
	INO80D
	INPP5F
	INPP5J
	INSR
	INSRR
	INTS10
	INTS5
	INTS8
	INVS
	IPO5
	IPO7
	IQGAP1
	IQGAP3
	IQSEC1
	IRAK2
	IRAK3
	IRF1
	IRF5
	IRX1
	IRX3
	IRX5
	ISCA2
	ISL1
	ISPD
	ITFG1
	ITGA2
	ITGA3
	ITGA6
	ITGAV
	ITGB1
	ITGB3
	ITGB5
	ITGB8
	ITPKB
	ITPR2
	ITSN1
	JAG1
	JAK2
	JMY
	JPH1
	JPH2
	JRK
	JRKL
	KANK1
	KAT5
	KBTBD11
	KCNA2
	KCNA3
	KCNAB2
	KCNB2
	KCND3
	KCNE2
	KCNF1
	KCNG3
	KCNH3
	KCNH6
	KCNH8
	KCNIP3
	KCNJ12
	KCNK10
	KCNK12
	KCNK13
	KCNK4
	KCNK5
	KCNK9
	KCNN2
	KCNQ5
	KCNS2
	KCTD12
	KCTD14
	KCTD17
	KCTD20
	KCTD21
	KCTD3
	KCTD8
	KDELC2
	KDELR2
	KDM1A
	KDM3A
	KDR
	KHK
	KHNYN
	KIAA0182
	KIAA1715
	KIAA1804
	KIF17
	KIF21A
	KIF21B
	KIF2A
	KIF3A
	KIF3B
	KISS1R
	KLC2
	KLF12
	KLF16
	KLF4
	KLHDC5
	KLHL17
	KLHL21
	KLHL22
	KLHL29
	KLHL7
	KPNA2
	KPNA4
	KPNB1
	KRT80
	KRTCAP3
	KSR1
	L3MBTL4
	LACTB2
	LAD1
	LAMA1
	LAMC2
	LAP3
	LARGE
	LARP1B
	LASP1
	LASS2
	LASS3
	LCLAT1
	LDB1
	LEP
	LETM1
	LGALS3BP
	LGI2
	LHFPL3
	LHX3
	LHX6
	LHX9
	LIMK2
	LIMS2
	LIN54
	LLGL1
	LMAN1
	LMX1A
	LNPEP
	LOC100423109
	LOC100423122
	LOC100423236
	LOC100423262
	LOC100423303
	LOC100423346
	LOC100423350
	LOC100423385
	LOC100423413
	LOC100423510
	LOC100423563
	LOC100423626
	LOC100423758
	LOC100423765
	LOC100423840
	LOC100423966
	LOC100423979
	LOC100424165
	LOC100424174
	LOC100424226
	LOC100424326
	LOC100424339
	LOC100424390
	LOC100424434
	LOC100424440
	LOC100424549
	LOC100424570
	LOC100424604
	LOC100424606
	LOC100424653
	LOC100424761
	LOC100424823
	LOC100424959
	LOC100424970
	LOC100425016
	LOC100425067
	LOC100425129
	LOC100425186
	LOC100425225
	LOC100425255
	LOC100425397
	LOC100425554
	LOC100425562
	LOC100425602
	LOC100425643
	LOC100425713
	LOC100425749
	LOC100425805
	LOC100425863
	LOC100425873
	LOC100426025
	LOC100426088
	LOC100426173
	LOC100426228
	LOC100426274
	LOC100426338
	LOC100426357
	LOC100426430
	LOC100426481
	LOC100426511
	LOC100426590
	LOC100426596
	LOC100426630
	LOC100426833
	LOC100426851
	LOC100426892
	LOC100427017
	LOC100427157
	LOC100427161
	LOC100427174
	LOC100427241
	LOC100427256
	LOC100427390
	LOC100427454
	LOC100427480
	LOC100427513
	LOC100427616
	LOC100427668
	LOC100427769
	LOC100427784
	LOC100427824
	LOC100427825
	LOC100428001
	LOC100428292
	LOC100428361
	LOC100428425
	LOC100428498
	LOC100428619
	LOC100428623
	LOC100428749
	LOC100428813
	LOC100428826
	LOC100428867
	LOC100429003
	LOC100429023
	LOC100429084
	LOC100429091
	LOC100429211
	LOC100429212
	LOC100429345
	LOC100429378
	LOC100429503
	LOC100429527
	LOC100429569
	LOC100429616
	LOC100429729
	LOC100429776
	LOC100429790
	LOC100429818
	LOC100429855
	LOC100429963
	LOC100429967
	LOC100430138
	LOC100430337
	LOC100430421
	LOC100430426
	LOC100430457
	LOC100430558
	LOC100430564
	LOC100430612
	LOC100430649
	LOC100430847
	LOC100430901
	LOC100431027
	LOC100431065
	LOC100431097
	LOC693425
	LOC693459
	LOC693487
	LOC693512
	LOC693526
	LOC693537
	LOC693542
	LOC693604
	LOC693612
	LOC693622
	LOC693649
	LOC693729
	LOC693798
	LOC693842
	LOC693858
	LOC693866
	LOC693875
	LOC693954
	LOC694030
	LOC694058
	LOC694060
	LOC694100
	LOC694116
	LOC694175
	LOC694193
	LOC694227
	LOC694251
	LOC694305
	LOC694313
	LOC694352
	LOC694366
	LOC694383
	LOC694517
	LOC694650
	LOC694714
	LOC694854
	LOC694901
	LOC694909
	LOC694916
	LOC694919
	LOC695002
	LOC695074
	LOC695077
	LOC695085
	LOC695160
	LOC695170
	LOC695210
	LOC695235
	LOC695290
	LOC695354
	LOC695392
	LOC695395
	LOC695419
	LOC695421
	LOC695442
	LOC695449
	LOC695639
	LOC695654
	LOC695722
	LOC695727
	LOC695826
	LOC695836
	LOC695843
	LOC695886
	LOC695914
	LOC695933
	LOC695947
	LOC696008
	LOC696052
	LOC696106
	LOC696112
	LOC696152
	LOC696311
	LOC696326
	LOC696351
	LOC696360
	LOC696368
	LOC696389
	LOC696464
	LOC696495
	LOC696511
	LOC696520
	LOC696532
	LOC696544
	LOC696621
	LOC696665
	LOC696742
	LOC696761
	LOC696867
	LOC696881
	LOC696925
	LOC696936
	LOC696956
	LOC697000
	LOC697066
	LOC697078
	LOC697155
	LOC697161
	LOC697202
	LOC697253
	LOC697300
	LOC697403
	LOC697505
	LOC697506
	LOC697578
	LOC697590
	LOC697600
	LOC697656
	LOC697726
	LOC697825
	LOC697835
	LOC697860
	LOC697958
	LOC698021
	LOC698069
	LOC698077
	LOC698214
	LOC698314
	LOC698462
	LOC698473
	LOC698505
	LOC698727
	LOC698760
	LOC698774
	LOC698794
	LOC698887
	LOC698937
	LOC698991
	LOC699039
	LOC699131
	LOC699245
	LOC699295
	LOC699317
	LOC699360
	LOC699362
	LOC699417
	LOC699445
	LOC699462
	LOC699470
	LOC699519
	LOC699537
	LOC699570
	LOC699632
	LOC699700
	LOC699743
	LOC699771
	LOC699864
	LOC699883
	LOC699910
	LOC700002
	LOC700009
	LOC700028
	LOC700029
	LOC700034
	LOC700045
	LOC700191
	LOC700205
	LOC700208
	LOC700305
	LOC700343
	LOC700355
	LOC700382
	LOC700445
	LOC700557
	LOC700574
	LOC700580
	LOC700587
	LOC700603
	LOC700636
	LOC700659
	LOC700686
	LOC700711
	LOC700778
	LOC700998
	LOC701024
	LOC701027
	LOC701039
	LOC701042
	LOC701052
	LOC701067
	LOC701087
	LOC701178
	LOC701185
	LOC701241
	LOC701255
	LOC701291
	LOC701323
	LOC701345
	LOC701416
	LOC701469
	LOC701512
	LOC701533
	LOC701575
	LOC701733
	LOC701749
	LOC701781
	LOC701840
	LOC701860
	LOC701880
	LOC701917
	LOC701919
	LOC701983
	LOC702041
	LOC702072
	LOC702141
	LOC702233
	LOC702431
	LOC702449
	LOC702481
	LOC702552
	LOC702650
	LOC702727
	LOC702759
	LOC702789
	LOC702793
	LOC702802
	LOC702821
	LOC702855
	LOC702901
	LOC702912
	LOC702952
	LOC703019
	LOC703022
	LOC703039
	LOC703203
	LOC703238
	LOC703244
	LOC703322
	LOC703349
	LOC703388
	LOC703414
	LOC703422
	LOC703488
	LOC703505
	LOC703539
	LOC703619
	LOC703713
	LOC703717
	LOC703807
	LOC703828
	LOC703841
	LOC703842
	LOC703934
	LOC703973
	LOC703990
	LOC703991
	LOC704042
	LOC704084
	LOC704089
	LOC704104
	LOC704112
	LOC704173
	LOC704201
	LOC704204
	LOC704219
	LOC704257
	LOC704272
	LOC704304
	LOC704530
	LOC704532
	LOC704586
	LOC704606
	LOC704626
	LOC704673
	LOC704748
	LOC704749
	LOC704750
	LOC704823
	LOC704998
	LOC705069
	LOC705150
	LOC705177
	LOC705274
	LOC705278
	LOC705288
	LOC705371
	LOC705456
	LOC705483
	LOC705490
	LOC705519
	LOC705533
	LOC705546
	LOC705595
	LOC705608
	LOC705627
	LOC705675
	LOC705699
	LOC705716
	LOC705720
	LOC705723
	LOC705767
	LOC705813
	LOC705843
	LOC705851
	LOC705898
	LOC705922
	LOC705932
	LOC705994
	LOC706022
	LOC706081
	LOC706112
	LOC706125
	LOC706159
	LOC706163
	LOC706164
	LOC706175
	LOC706226
	LOC706239
	LOC706313
	LOC706346
	LOC706392
	LOC706430
	LOC706441
	LOC706444
	LOC706446
	LOC706527
	LOC706537
	LOC706539
	LOC706559
	LOC706574
	LOC706576
	LOC706723
	LOC706784
	LOC706839
	LOC706919
	LOC706991
	LOC707055
	LOC707198
	LOC707241
	LOC707371
	LOC707385
	LOC707416
	LOC707432
	LOC707461
	LOC707513
	LOC707515
	LOC707576
	LOC707607
	LOC707640
	LOC707654
	LOC707662
	LOC707681
	LOC707815
	LOC707904
	LOC707968
	LOC707982
	LOC707995
	LOC708044
	LOC708100
	LOC708182
	LOC708185
	LOC708266
	LOC708395
	LOC708441
	LOC708561
	LOC708606
	LOC708628
	LOC708668
	LOC708679
	LOC708703
	LOC708716
	LOC708740
	LOC708755
	LOC708822
	LOC708838
	LOC708842
	LOC708874
	LOC708882
	LOC708885
	LOC708886
	LOC708904
	LOC708922
	LOC708927
	LOC708933
	LOC709008
	LOC709040
	LOC709083
	LOC709111
	LOC709141
	LOC709176
	LOC709182
	LOC709192
	LOC709310
	LOC709320
	LOC709326
	LOC709352
	LOC709404
	LOC709451
	LOC709453
	LOC709454
	LOC709456
	LOC709468
	LOC709469
	LOC709471
	LOC709476
	LOC709497
	LOC709526
	LOC709542
	LOC709554
	LOC709587
	LOC709615
	LOC709652
	LOC709665
	LOC709670
	LOC709693
	LOC709762
	LOC709764
	LOC709789
	LOC709854
	LOC709875
	LOC709911
	LOC709927
	LOC709939
	LOC709942
	LOC709947
	LOC709954
	LOC709956
	LOC709971
	LOC709993
	LOC710018
	LOC710020
	LOC710022
	LOC710063
	LOC710069
	LOC710095
	LOC710121
	LOC710122
	LOC710123
	LOC710125
	LOC710147
	LOC710159
	LOC710179
	LOC710187
	LOC710205
	LOC710212
	LOC710213
	LOC710222
	LOC710238
	LOC710249
	LOC710284
	LOC710297
	LOC710325
	LOC710340
	LOC710342
	LOC710358
	LOC710391
	LOC710394
	LOC710403
	LOC710435
	LOC710441
	LOC710444
	LOC710448
	LOC710454
	LOC710475
	LOC710519
	LOC710539
	LOC710549
	LOC710591
	LOC710606
	LOC710658
	LOC710662
	LOC710667
	LOC710695
	LOC710702
	LOC710742
	LOC710762
	LOC710784
	LOC710796
	LOC710815
	LOC710830
	LOC710834
	LOC710837
	LOC710844
	LOC710901
	LOC710911
	LOC710912
	LOC710949
	LOC711012
	LOC711014
	LOC711056
	LOC711063
	LOC711093
	LOC711100
	LOC711126
	LOC711145
	LOC711212
	LOC711262
	LOC711263
	LOC711299
	LOC711423
	LOC711456
	LOC711490
	LOC711494
	LOC711495
	LOC711506
	LOC711571
	LOC711584
	LOC711625
	LOC711635
	LOC711658
	LOC711698
	LOC711708
	LOC711743
	LOC711761
	LOC711818
	LOC711861
	LOC711886
	LOC711897
	LOC711900
	LOC711904
	LOC711911
	LOC711946
	LOC712028
	LOC712047
	LOC712065
	LOC712089
	LOC712194
	LOC712272
	LOC712288
	LOC712301
	LOC712316
	LOC712324
	LOC712333
	LOC712341
	LOC712347
	LOC712349
	LOC712360
	LOC712377
	LOC712416
	LOC712418
	LOC712439
	LOC712460
	LOC712474
	LOC712553
	LOC712561
	LOC712566
	LOC712568
	LOC712570
	LOC712579
	LOC712588
	LOC712622
	LOC712663
	LOC712670
	LOC712678
	LOC712697
	LOC712709
	LOC712719
	LOC712741
	LOC712760
	LOC712819
	LOC712910
	LOC712918
	LOC712931
	LOC712943
	LOC712969
	LOC712971
	LOC712994
	LOC713035
	LOC713046
	LOC713055
	LOC713059
	LOC713078
	LOC713120
	LOC713159
	LOC713168
	LOC713180
	LOC713191
	LOC713222
	LOC713226
	LOC713302
	LOC713304
	LOC713363
	LOC713440
	LOC713460
	LOC713492
	LOC713503
	LOC713515
	LOC713517
	LOC713545
	LOC713566
	LOC713567
	LOC713636
	LOC713683
	LOC713693
	LOC713704
	LOC713713
	LOC713734
	LOC713786
	LOC713865
	LOC713872
	LOC713876
	LOC713894
	LOC713911
	LOC713926
	LOC713929
	LOC713953
	LOC713971
	LOC713995
	LOC713997
	LOC714042
	LOC714060
	LOC714068
	LOC714157
	LOC714238
	LOC714283
	LOC714302
	LOC714319
	LOC714332
	LOC714335
	LOC714360
	LOC714389
	LOC714394
	LOC714400
	LOC714403
	LOC714407
	LOC714412
	LOC714427
	LOC714485
	LOC714512
	LOC714530
	LOC714540
	LOC714551
	LOC714561
	LOC714577
	LOC714584
	LOC714622
	LOC714627
	LOC714632
	LOC714658
	LOC714660
	LOC714673
	LOC714724
	LOC714758
	LOC714791
	LOC714840
	LOC714870
	LOC714896
	LOC714917
	LOC714938
	LOC714962
	LOC714984
	LOC714997
	LOC715001
	LOC715066
	LOC715098
	LOC715127
	LOC715150
	LOC715203
	LOC715268
	LOC715271
	LOC715275
	LOC715278
	LOC715306
	LOC715374
	LOC715385
	LOC715440
	LOC715455
	LOC715459
	LOC715501
	LOC715517
	LOC715545
	LOC715553
	LOC715580
	LOC715611
	LOC715655
	LOC715656
	LOC715663
	LOC715680
	LOC715696
	LOC715713
	LOC715752
	LOC715759
	LOC715773
	LOC715782
	LOC715801
	LOC715804
	LOC715816
	LOC715836
	LOC715853
	LOC715877
	LOC715977
	LOC715993
	LOC715994
	LOC716017
	LOC716018
	LOC716078
	LOC716082
	LOC716103
	LOC716112
	LOC716146
	LOC716206
	LOC716215
	LOC716232
	LOC716239
	LOC716268
	LOC716288
	LOC716302
	LOC716330
	LOC716385
	LOC716394
	LOC716399
	LOC716406
	LOC716431
	LOC716433
	LOC716441
	LOC716452
	LOC716454
	LOC716455
	LOC716504
	LOC716530
	LOC716548
	LOC716563
	LOC716572
	LOC716580
	LOC716681
	LOC716682
	LOC716686
	LOC716702
	LOC716722
	LOC716736
	LOC716763
	LOC716776
	LOC716780
	LOC716796
	LOC716801
	LOC716833
	LOC716906
	LOC716918
	LOC716982
	LOC716996
	LOC717022
	LOC717028
	LOC717042
	LOC717083
	LOC717094
	LOC717146
	LOC717172
	LOC717222
	LOC717230
	LOC717249
	LOC717324
	LOC717391
	LOC717461
	LOC717509
	LOC717525
	LOC717531
	LOC717543
	LOC717546
	LOC717575
	LOC717588
	LOC717591
	LOC717604
	LOC717617
	LOC717627
	LOC717642
	LOC717693
	LOC717722
	LOC717748
	LOC717805
	LOC717828
	LOC717831
	LOC717847
	LOC717864
	LOC717883
	LOC717889
	LOC717910
	LOC717955
	LOC717961
	LOC717968
	LOC718015
	LOC718022
	LOC718036
	LOC718085
	LOC718099
	LOC718112
	LOC718174
	LOC718185
	LOC718218
	LOC718223
	LOC718232
	LOC718265
	LOC718301
	LOC718317
	LOC718331
	LOC718355
	LOC718363
	LOC718372
	LOC718436
	LOC718445
	LOC718503
	LOC718515
	LOC718518
	LOC718536
	LOC718551
	LOC718556
	LOC718568
	LOC718666
	LOC718675
	LOC718677
	LOC718704
	LOC718714
	LOC718720
	LOC718744
	LOC718761
	LOC718834
	LOC718873
	LOC718882
	LOC718903
	LOC718937
	LOC718946
	LOC718971
	LOC718985
	LOC719004
	LOC719018
	LOC719021
	LOC719032
	LOC719037
	LOC719051
	LOC719074
	LOC719082
	LOC719083
	LOC719085
	LOC719141
	LOC719197
	LOC719205
	LOC719390
	LOC719393
	LOC719413
	LOC719419
	LOC719474
	LOC719503
	LOC719523
	LOC719527
	LOC719538
	LOC719572
	LOC719604
	LOC719608
	LOC719609
	LOC719647
	LOC719689
	LOC719697
	LOC719733
	LOC719774
	LOC719795
	LOC719863
	LOC719920
	LOC719937
	LOC719963
	LOC720060
	LOC720271
	LOC720367
	LOC720466
	LOC720510
	LOC720613
	LOC720666
	LOC720679
	LOC720854
	LOC720884
	LOC721040
	LOC721041
	LOC721106
	LOC721111
	LOC721125
	LOC721175
	LOC721190
	LOC721231
	LOC721263
	LOC721284
	LOC721301
	LOC721312
	LOC721394
	LOC721476
	LOC721481
	LOC721484
	LOC721492
[truncated: 1,199 more rows]
