# Supplementary material for: Caloric restriction delays age-related methylation drift
Source: Nat Commun. 2017 Sep 14;8:539. doi: 10.1038/s41467-017-00607-3 (PMC5599616; doi:10.1038/s41467-017-00607-3)
Supplement: Supplementary file 4 — Supplementary Data 3 [file 41467_2017_607_MOESM4_ESM.xlsx]

## Sheet: Supplementary_Data_3
Supplementary Data 3 | List of hyper- and hypo-methylated genes in human aged whole blood analyzed by DREAM.
Promoter (-1kb≤TSS≤500bp)	Detectable genes	Hypermethylated genes	Hypomethylated genes
tag≥100, 75% of samples		r≥0.5, p<0.05	r≤-0.5, p<0.05
	4781 genes (11194 loci)	422 genes (577 loci)	241 genes (289 loci)
Spearman r≥0.5, ≤-0.5	A2BP1	A2BP1	ABO
permuted p<0.05	A4GALT	ABCA17P	ACVR1C
average of methylation≥1%	AAAS	ACAN	ACVR2B
	AAK1	ACCN1	ACY3
	AARSD1	ACSS3	ADAMTS14
	ABCA17P	ACTL6B	ADAMTSL5
	ABCA2	ACVR1C	AGXT2L2
	ABCA3	ACY3	AIRE
	ABCB10	ADAM12	AK1
	ABCB6	ADCY1	ALDH18A1
	ABCC3	ADCY5	ALDH3B1
	ABCC5	ADCYAP1	ALS2CL
	ABCC6P2	ADRA2B	AMH
	ABCD3	AGTR1	ARC
	ABCG4	AJAP1	ARHGAP22
	ABHD12B	ALDH1A3	ARHGEF18
	ABHD15	ALOX12	ASB6
	ABHD3	ALPI	ASCC2
	ABHD5	ALPK2	B3GNTL1
	ABL1	APCDD1	BAIAP3
	ABO	ART5	BCAR1
	ABR	ASTN1	BCL7A
	ABTB1	ATP5G2	BTBD2
	ABTB2	BARX2	C11orf20
	ACADS	BCAR1	C12orf12
	ACAN	BMP1	C16orf11
	ACAP3	BMP8A	C16orf68
	ACBD3	BNC1	C16orf79
	ACBD4	BTBD3	C17orf107
	ACBD7	BTG3	C17orf55
	ACCN1	BVES	C18orf16
	ACCN2	C13orf33	C19orf24
	ACE	C16orf11	C19orf34
	ACER2	C17orf82	C1orf70
	ACLY	C1orf115	C1R
	ACO1	C1orf172	C20orf151
	ACOT12	C20orf56	C20orf166
	ACOT8	C2CD2	C22orf26
	ACP5	C2orf50	C22orf34
	ACPL2	C3orf70	C2orf50
	ACSF2	C6orf155	C3orf18
	ACSL3	C8orf84	C6orf186
	ACSS3	C9orf4	C8orf73
	ACTA2	C9orf50	C8ORFK29
	ACTG1	CA10	C9orf139
	ACTL6A	CA4	C9orf170
	ACTL6B	CACNA1A	C9orf44
	ACTR1B	CACNA1B	C9orf86
	ACVR1	CACNA2D3	C9orf96
	ACVR1C	CASKIN1	CACNG1
	ACVR2B	CCDC149	CASKIN2
	ACVRL1	CCDC8	CCDC159
	ACY3	CD248	CDCP2
	ADA	CDH23	CDH23
	ADAM11	CDH7	CDK10
	ADAM12	CDX1	CEBPB
	ADAM17	CHST3	CEBPE
	ADAM22	CHST8	CHST13
	ADAM32	CIB2	CHST8
	ADAM8	CITED4	CILP2
	ADAM9	CMTM5	CLK4
	ADAMTS1	CMYA5	CLN6
	ADAMTS10	CNN3	CNN1
	ADAMTS14	COL18A1	COL18A1
	ADAMTS17	COL4A1	COL9A1
	ADAMTS4	COL4A2	CRAMP1L
	ADAMTSL2	COL9A3	CSF3R
	ADAMTSL4	COLEC12	CSNK1D
	ADAMTSL5	CPLX3	CST7
	ADAP1	CPXM2	CTXN1
	ADARB1	CST6	CYB561
	ADARB2	CTTNBP2	CYBA
	ADAT2	CWH43	CYP2W1
	ADCK5	CXXC5	DDOST
	ADCY1	CYP7B1	DKFZp761E198
	ADCY2	CYYR1	DNAH10
	ADCY3	DAAM2	DNASE1L2
	ADCY4	DDIT4	EFEMP2
	ADCY5	DKK1	ELN
	ADCY9	DLEU7	ELOVL3
	ADCYAP1	DLX4	EMID1
	ADCYAP1R1	DMRT1	EPHX2
	ADD1	DMRT3	EPPK1
	ADI1	DPM2	ESPNL
	ADM2	DPP10	FAM65B
	ADO	DPYS	FAM66C
	ADORA2A	DPYSL4	FAM92B
	ADORA2B	DSCAM	FASTK
	ADPGK	DSCR6	FBLIM1
	ADRA1A	DUSP8	FBN3
	ADRA1D	ECE1	FBXW4P1
	ADRA2A	EDNRA	FDX1L
	ADRA2B	EFNA2	FMN1
	ADRA2C	EFS	FOXS1
	ADRB2	EMILIN3	GAB4
	ADRBK2	EML1	GATA2
	AEBP1	ENOSF1	GGA2
	AEN	ENTPD3	GNG13
	AFAP1	ERC2	GPR153
	AFARP1	FAM110C	GPR97
	AFF1	FAM184B	GRIN2C
	AFF3	FAM38B	GRK7
	AFF4	FAM83B	H1F0
	AFG3L2	FAM83F	HPDL
	AFTPH	FAM83H	HPN
	AG2	FANK1	HSPG2
	AGAP1	FBLIM1	IGLL3
	AGBL2	FBLN7	IL1RN
	AGFG1	FBXL21	INPP5J
	AGFG2	FBXL7	KCTD11
	AGPAT3	FBXO39	KIAA1609
	AGPAT5	FGF14	KRBA1
	AGPAT6	FGF4	KRT8
	AGRN	FIGN	LOC100127888
	AGTPBP1	FLJ40330	LOC100130933
	AGTR1	FLJ40504	LOC100133545
	AGXT2L2	FLJ43390	LOC116437
	AHCYL1	FOXA2	LOC150381
	AHR	FOXC2	LOC283314
	AIFM2	FOXE1	LOC389634
	AIG1	FOXF2	LOC90834
	AIRE	FOXI2	LRDD
	AJAP1	FZD10	LRRC15
	AK1	GABBR2	LRRC16B
	AK3	GABRA5	LRRC8E
	AK3L1	GABRD	LTB4R
	AK5	GABRG3	LTBR
	AK7	GAD2	LYL1
	AKAP1	GAL	MAD1L1
	AKAP12	GALNT9	MADCAM1
	AKAP2	GALR2	MAG
	AKAP8	GATA4	MAPK12
	AKR1B1	GBGT1	MDFIC
	AKT1	GBX2	MFSD7
	AKTIP	GCOM1	MICAL1
	ALCAM	GDA	MIR1226
	ALDH18A1	GDF10	MIR200A
	ALDH1A2	GFAP	MIR22
	ALDH1A3	GFRA1	MIR338
	ALDH3A1	GIPC2	MIR33B
	ALDH3B1	GLDC	MIR543
	ALDH4A1	GLP1R	MIR940
	ALDH5A1	GLS2	MIR941-2
	ALOX12	GNA14	MKNK2
	ALPI	GNAS	MOB2
	ALPK2	GPR124	MRPL23
	ALPK3	GPR144	MSLN
	ALS2CL	GPR172B	MSLNL
	ALX3	GPR26	MUC2
	AMACR	GREB1L	MXRA7
	AMD1	GRIK1	MYO1C
	AMH	GRIK3	MYT1L
	AMIGO1	GRIN2B	NEK11
	AMIGO2	GRK1	NELF
	AMOTL1	GSC2	NET1
	AMPD2	GSX1	NEU4
	AMPD3	GYLTL1B	NOC2L
	AMPH	HAND1	NPR2
	ANG	HAR1A	NTN3
	ANGEL2	HBQ1	NUMBL
	ANK1	HES6	NXPH3
	ANKDD1A	HMX1	OLFM1
	ANKLE2	HOXC12	OSCP1
	ANKMY2	HOXD4	OSGIN1
	ANKRA2	HPCAL4	PACSIN1
	ANKRD13B	HR	PAPLN
	ANKRD13C	ICAM4	PARVB
	ANKRD13D	ID4	PGAP2
	ANKRD23	IGFBP3	PGLYRP1
	ANKRD26P1	IGLL3	PHKG1
	ANKRD28	IMPACT	PHLDA2
	ANKRD33B	INHBB	PIN1
	ANKRD34C	IRX1	PLAUR
	ANKRD37	IRX2	PLEKHA6
	ANKRD39	IRX6	PLIN4
	ANKRD40	ISL1	POTEC
	ANKRD43	ITGA8	PPAN
	ANKRD46	KAZ	PRAM1
	ANKRD52	KCNA3	PRIC285
	ANKRD53	KCNA5	PRKCH
	ANKRD56	KCNC1	PRSS22
	ANKS6	KCNF1	PRSSL1
	ANKZF1	KCNG1	PSCA
	ANP32B	KCNG3	PTGDS
	ANTXR1	KCNH8	PTGIR
	ANUBL1	KCNIP2	PTPN6
	ANXA11	KCNK12	QRFP
	ANXA4	KCNQ1	RAB34
	AP1S3	KCNQ1OT1	RABL5
	AP2A1	KCNS2	RAET1L
	AP2A2	KDR	RBM38
	AP3D1	KIAA1217	RGS11
	AP3M1	KIAA1967	RPS6KA4
	AP3S1	KIF17	RSAD1
	APAF1	KLF14	SCNN1D
	APBB1	KLHDC7B	SH3PXD2B
	APBB1IP	KLRG2	SLC13A5
	APBB2	KRT72	SLC17A7
	APC	KRTCAP3	SLC19A1
	APC2	L1TD1	SLC25A25
	APCDD1	LAMA1	SLC25A34
	APEH	LASS3	SLC2A4RG
	APH1A	LCN10	SLC41A3
	APLP1	LHFPL2	SLC7A10
	APRT	LHX2	SMTNL1
	AQPEP	LHX3	SNORD105B
	ARAP1	LIMCH1	SNORD115-44
	ARAP2	LOC100128811	SNORD41
	ARC	LOC100128842	SORBS3
	ARF1	LOC100132215	SPTB
	ARF3	LOC389332	SPTBN5
	ARF5	LOC400043	SRC
	ARFGEF1	LOC402778	SSH3
	ARFGEF2	LOC494141	STAB1
	ARFIP2	LOC643719	TBC1D9B
	ARHGAP12	LPPR5	TEX101
	ARHGAP17	LRRC3B	TMEM120A
	ARHGAP21	LYPD1	TMEM121
	ARHGAP22	MAFA	TMEM229B
	ARHGAP26	MAL2	TMEM25
	ARHGDIA	MARCH11	TNFAIP8
	ARHGDIG	MCHR2	TNFRSF10C
	ARHGEF1	ME1	TPM4
	ARHGEF10	MEOX2	TRAF4
	ARHGEF10L	MGAT3	TTC22
	ARHGEF12	MIR1826	TUBA4B
	ARHGEF16	MIR193A	TUBG2
	ARHGEF17	MIR219-2	TYMP
	ARHGEF18	MIR429	UBE2J2
	ARHGEF2	MKX	UCK1
	ARHGEF4	MOSC1	VEGFB
	ARHGEF7	MPDU1	VPS54
	ARID1B	MSX1	VWCE
	ARID3A	MSX2	WDR38
	ARID4B	MTMR7	WDR8
	ARID5A	MYH14	WDSUB1
	ARL10	MYOD1	WDTC1
	ARL13B	MYT1L	ZBP1
	ARL3	NDST3	ZG16B
	ARL4C	NES	ZMYND10
	ARL5C	NETO1	ZNF853
	ARL6IP4	NINL
	ARL6IP5	NOX4
	ARL8A	NPNT
	ARMC4	NPTX2
	ARNT2	NPY2R
	ARNTL	NPY5R
	ARNTL2	NR2E3
	ARPC1B	NR2F2
	ARPC3	NRG1
	ARPC5L	NRIP3
	ARRB2	NSUN7
	ARRDC1	NTRK1
	ARRDC2	NTSR1
	ARSI	NUAK1
	ART5	NUB1
	ARTN	P2RX2
	ARVCF	PAK6
	ASB3	PARVA
	ASB6	PAX2
	ASCC2	PAX3
	ASF1B	PAX6
	ASL	PCDP1
	ASPG	PDE1C
	ASPH	PDE4B
	ASPHD1	PDE4D
	ASPSCR1	PDGFC
	ASS1	PDLIM3
	ASTN1	PDLIM4
	ASTN2	PENK
	ATAD2B	PER3
	ATAD3A	PITX1
	ATE1	PKHD1L1
	ATF3	PLAC9
	ATG16L2	PLBD1
	ATG4D	PLCE1
	ATG9A	PLD5
	ATHL1	PLEK2
	ATL2	PLK5P
	ATMIN	PLOD2
	ATOH1	PNPLA3
	ATOH8	PODXL2
	ATP10A	PPP1R14A
	ATP11A	PPP3R2
	ATP11B	PPYR1
	ATP1A1	PRKAR1B
	ATP1B3	PRKCZ
	ATP2A2	PRKD1
	ATP2A3	PRPH
	ATP5A1	PRR18
	ATP5D	PSD2
	ATP5F1	psiTPTE22
	ATP5G2	PSKH2
	ATP5I	PTF1A
	ATP5O	PTGIS
	ATP6V0A2	PTGR1
	ATP6V0C	PTH2R
	ATP8A2	PTPRN
	ATP8B2	PTPRT
	ATP8B3	PTPRZ1
	ATP9B	QPCT
	ATRNL1	QRFPR
	ATXN10	RAB34
	ATXN1L	RANBP17
	ATXN2	RARA
	ATXN2L	RAX
	ATXN7	RBM24
	ATXN7L1	RBM38
	AUP1	RFX6
	AVPI1	RGS20
	AXIN2	RHOD
	AZI1	RIN1
	B2M	RIPK4
	B3GALT5	RNF175
	B3GALT6	ROBO2
	B3GAT1	RRAD
	B3GNT4	RSPO3
	B3GNT8	SALL1
	B3GNTL1	SALL3
	B4GALNT1	SALL4
	B4GALNT2	SAMD5
	B4GALNT3	SAP25
	B4GALT4	SCARF2
	B4GALT5	SCGB3A1
	B4GALT7	SCGBL
	BAALC	SCNN1D
	BACE1	SCTR
	BACE2	SDCBP2
	BAD	SERP2
	BAG1	SFMBT2
	BAG3	SFRP2
	BAG5	SFTA3
	BAHCC1	SGK1
	BAHD1	SGPP2
	BAI1	SHANK1
	BAI2	SHC3
	BAIAP2	SHISA2
	BAIAP3	SHISA6
	BAMBI	SLC12A5
	BANP	SLC13A3
	BARX1	SLC15A3
	BARX2	SLC18A2
	BASP1	SLC18A3
	BATF3	SLC19A3
	BAX	SLC22A3
	BAZ1B	SLC35F3
	BBC3	SLC6A2
	BBS2	SLC6A3
	BCAM	SLC7A2
	BCAP29	SLC9A3
	BCAR1	SLCO6A1
	BCAR3	SMOC1
	BCAS4	SMOC2
	BCKDK	SMTNL2
	BCL2L1	SNAP91
	BCL2L10	SNTG2
	BCL2L11	SNX9
	BCL3	SORCS1
	BCL6	SORCS2
	BCL7A	SOX1
	BCL7C	SOX11
	BCL8	SOX14
	BCL9L	SOX21
	BCS1L	SOX7
	BDNF	SOX9
	BEAN	SPAG6
	BEGAIN	SRRM4
	BEND4	SSTR4
	BFAR	ST8SIA3
	BHLHA15	SULT4A1
	BHLHA9	SYT12
	BHMT2	SYT7
	BICD1	TBX4
	BID	TBX5
	BIK	TF
	BIRC2	TFAP2E
	BIRC6	THRB
	BLCAP	TJP1
	BLMH	TLX3
	BLVRA	TMC4
	BMF	TMEM132D
	BMP1	TMEM179
	BMP2	TMEM200B
	BMP3	TMEM215
	BMP6	TMEM30B
	BMP7	TMEM88
	BMP8A	TMPRSS2
	BMP8B	TNFAIP8
	BMPER	TNNI2
	BMPR1A	TOX3
	BNC1	TRIM58
	BNIP3	TRIOBP
	BOC	TRPC6
	BPHL	TSHR
	BRAP	TSPAN11
	BRD3	TUSC3
	BRD7	UBXN10
	BRF1	UNC80
	BRIX1	UPF0639
	BRPF1	VAX2
	BRPF3	VWC2
	BRSK2	WBSCR17
	BRWD1	WNT6
	BSG	WNT7B
	BSN	WT1
	BSPRY	WTIP
	BTBD2	XKR4
	BTBD3	YJEFN3
	BTD	ZAR1
	BTG1	ZIC1
	BTG2	ZIK1
	BTG3	ZMAT4
	BTG4	ZNF214
	BUB3	ZNF415
	BVES	ZNF433
	BZW1	ZNF518B
	C10orf111	ZNF667
	C10orf119	ZNF695
	C10orf125	ZNF709
	C10orf131	ZNF790
	C10orf18	ZSCAN1
	C10orf25	ZYG11A
	C10orf28
	C10orf35
	C10orf47
	C10orf57
	C10orf75
	C10orf84
	C10orf88
	C10orf93
	C10orf95
	C11orf17
	C11orf2
	C11orf20
	C11orf24
	C11orf61
	C11orf63
	C11orf65
	C11orf84
	C11orf9
	C11orf90
	C11orf92
	C11orf93
	C11orf95
	C12orf12
	C12orf23
	C12orf32
	C12orf34
	C12orf35
	C12orf42
	C12orf44
	C12orf45
	C12orf48
	C12orf49
	C12orf51
	C12orf61
	C12orf68
	C12orf75
	C12orf76
	C13orf27
	C13orf31
	C13orf33
	C14orf132
	C14orf162
	C14orf178
	C14orf28
	C14orf4
	C14orf43
	C14orf50
	C14orf79
	C14orf80
	C15orf23
	C15orf39
	C15orf44
	C15orf48
	C16orf11
	C16orf13
	C16orf42
	C16orf46
	C16orf48
	C16orf5
	C16orf52
	C16orf53
	C16orf55
	C16orf68
	C16orf70
	C16orf73
	C16orf74
	C16orf75
	C16orf79
	C16orf86
	C16orf88
	C16orf93
	C17orf100
	C17orf101
	C17orf103
	C17orf104
	C17orf107
	C17orf51
	C17orf55
	C17orf56
	C17orf61
	C17orf64
	C17orf70
	C17orf82
	C17orf86
	C17orf91
	C17orf96
	C18orf1
	C18orf16
	C18orf22
	C18orf25
	C18orf32
	C18orf45
	C19orf10
	C19orf12
	C19orf20
	C19orf24
	C19orf25
	C19orf28
	C19orf34
	C19orf35
	C19orf36
	C19orf44
	C19orf53
	C19orf56
	C19orf66
	C19orf70
	C1GALT1
	C1orf101
	C1orf104
	C1orf113
	C1orf115
	C1orf122
	C1orf130
	C1orf131
	C1orf135
	C1orf151
	C1orf159
	C1orf172
	C1orf174
	C1orf183
	C1orf187
	C1orf21
	C1orf220
	C1orf25
	C1orf70
	C1orf87
	C1orf93
	C1orf95
	C1QL3
	C1QL4
	C1QTNF1
	C1QTNF4
	C1R
	C20orf108
	C20orf112
	C20orf117
	C20orf12
	C20orf151
	C20orf166
	C20orf20
	C20orf27
	C20orf56
	C21orf2
	C21orf33
	C21orf57
	C21orf59
	C21orf63
	C22orf26
	C22orf34
	C22orf9
	C2CD2
	C2CD2L
	C2CD4C
	C2orf18
	C2orf28
	C2orf29
	C2orf40
	C2orf50
	C2orf55
	C2orf69
	C2orf72
	C2orf84
	C2orf85
	C2orf88
	C3orf17
	C3orf18
	C3orf38
	C3orf50
	C3orf64
	C3orf70
	C3orf75
	C3orf77
	C4orf19
	C4orf36
	C4orf42
	C4orf43
	C4orf46
	C4orf48
	C5orf13
	C5orf32
	C5orf33
	C5orf35
	C5orf41
	C5orf42
	C5orf45
	C5orf54
	C5orf56
	C5orf62
	C6orf106
	C6orf145
	C6orf146
	C6orf155
	C6orf167
	C6orf186
	C6orf201
	C6orf226
	C6orf52
	C6orf72
	C7orf11
	C7orf23
	C7orf26
	C7orf27
	C7orf42
	C7orf47
	C7orf51
	C7orf52
	C7orf60
	C8orf38
	C8orf47
	C8orf56
	C8orf73
	C8orf84
	C8ORFK29
	C9orf102
	C9orf116
	C9orf139
	C9orf140
	C9orf169
	C9orf170
	C9orf4
	C9orf40
	C9orf44
	C9orf50
	C9orf7
	C9orf72
	C9orf80
	C9orf86
	C9orf89
	C9orf91
	C9orf96
	CA10
	CA2
	CA4
	CA7
	CAB39
	CABLES1
	CABP1
	CACHD1
	CACNA1A
	CACNA1B
	CACNA1D
	CACNA1G
	CACNA1H
	CACNA1S
	CACNA2D2
	CACNA2D3
	CACNB3
	CACNG1
	CACNG6
	CADM1
	CADPS2
	CALCB
	CALML4
	CALN1
	CALR3
	CALU
	CAMK1
	CAMK1D
	CAMK2B
	CAMK2G
	CAMK2N2
	CAMKK1
	CAMKK2
	CAMLG
	CAMSAP1L1
	CAMTA1
	CAP2
	CAPN1
	CAPN2
	CAPN5
	CAPNS1
	CAPRIN2
	CAPZA2
	CAPZB
	CARD10
	CARHSP1
	CARM1
	CARS
	CASD1
	CASKIN1
	CASKIN2
	CASP3
	CASP6
	CAST
	CASZ1
	CAV1
	CAV2
	CBARA1
	CBFA2T2
	CBFA2T3
	CBFB
	CBL
	CBLC
	CBLN1
	CBLN2
	CBS
	CBX1
	CBX4
	CBX6
	CBX7
	CC2D1A
	CCAR1
	CCBE1
	CCDC102A
	CCDC106
	CCDC109B
	CCDC110
	CCDC122
	CCDC134
	CCDC136
	CCDC137
	CCDC149
	CCDC159
	CCDC18
	CCDC24
	CCDC28B
	CCDC3
	CCDC36
	CCDC38
	CCDC40
	CCDC64
	CCDC69
	CCDC8
	CCDC84
	CCDC85C
	CCDC88B
	CCDC88C
	CCDC9
	CCDC92
	CCDC93
	CCDC96
	CCNA1
	CCNA2
	CCNB2
	CCND3
	CCNE2
	CCNF
	CCNG1
	CCNG2
	CCNJ
	CCNO
	CCNT1
	CCNY
	CCNYL1
	CD151
	CD248
	CD276
	CD2BP2
	CD34
	CD46
	CD58
	CD59
	CD70
	CD82
	CD8B
	CDAN1
	CDC14A
	CDC20B
	CDC34
	CDC42EP1
	CDC42EP3
	CDC42SE1
	CDC42SE2
	CDCA4
	CDCA7
	CDCP2
	CDH23
	CDH24
	CDH4
	CDH7
	CDIPT
	CDK10
	CDK12
	CDK13
	CDK2
	CDK20
	CDK5R1
	CDK5RAP1
	CDK9
	CDKL1
	CDKN1A
	CDKN1B
	CDKN2AIP
	CDKN2C
	CDKN2D
	CDO1
	CDR2
	CDR2L
	CDS2
	CDV3
	CDX1
	CDYL2
	CEBPA
	CEBPB
	CEBPD
	CEBPE
	CEBPG
	CECR7
	CELF1
	CELF2
	CELF5
	CELSR1
	CELSR2
	CEP164
	CEP350
	CEP55
	CEP68
	CEP72
	CEP76
	CERCAM
	CERK
	CES2
	CFL2
	CGGBP1
	CGN
	CH25H
	CHAD
	CHAF1B
	CHCHD10
	CHD4
	CHD5
	CHD6
	CHD7
	CHD8
	CHDH
	CHIC2
	CHID1
	CHKB-CPT1B
	CHL1
	CHMP6
	CHN1
	CHP2
	CHPF
	CHRAC1
	CHRD
	CHRNA6
	CHRNA7
	CHRNB2
	CHST11
	CHST12
	CHST13
	CHST3
	CHST8
	CHSY3
	CIB1
	CIB2
	CIDEA
	CILP2
	CISH
	CITED4
	CIZ1
	CKAP2L
	CKB
	CLASP1
	CLCN2
	CLCN6
	CLCN7
	CLDN23
	CLDND1
	CLGN
	CLIC4
	CLIC6
	CLIP2
	CLIP3
	CLK4
	CLMN
	CLN6
	CLN8
	CLPP
	CLSTN1
	CLTA
	CLTB
	CLTC
	CMAS
	CMC1
	CMPK2
	CMTM3
	CMTM5
	CMTM6
	CMTM7
	CMYA5
	CNDP2
	CNIH
	CNIH3
	CNKSR3
	CNN1
	CNN3
	CNNM2
	CNNM3
	CNNM4
	CNOT10
	CNOT6L
	CNP
	CNR1
	CNRIP1
	CNTFR
	CNTNAP2
	COBL
	COBRA1
	COCH
	COL13A1
	COL18A1
	COL1A1
	COL27A1
	COL2A1
	COL4A1
	COL4A2
	COL5A1
	COL9A1
	COL9A3
	COLEC11
	COLEC12
	COMP
	COPB2
	COPG2
	COPS6
	COPS7B
	COPZ2
	COQ10A
	COQ5
	CORO2A
	CORO2B
	CORO7
	COX10
	COX15
	COX5A
	COX6A1
	COX6B1
	COX7A2L
	CP110
	CPAMD8
	CPEB1
	CPEB2
	CPLX1
	CPLX3
	CPN2
	CPNE2
	CPNE3
	CPNE5
	CPNE7
	CPNE8
	CPSF1
	CPSF4
	CPSF6
	CPT1A
	CPT1C
	CPXM2
	CPZ
	CRAMP1L
	CRAT
	CREB1
	CREB3L1
	CREB3L2
	CREBBP
	CREBZF
	CREG1
	CREG2
	CRELD1
	CRELD2
	CREM
	CRHR1
	CRHR2
	CRIM1
	CRIP1
	CRIP2
	CRK
	CRLF1
	CRLS1
	CRTAC1
	CRTC3
	CRY1
	CRYL1
	CSDA
	CSE1L
	CSF1
	CSF3R
	CSGALNACT2
	CSNK1A1
	CSNK1D
	CSNK1G1
	CSNK1G3
	CSPG5
	CSRP1
	CST6
	CST7
	CTBP2
	CTCF
	CTDSP1
	CTDSPL
	CTF1
	CTNNA1
	CTNNAL1
	CTNNB1
	CTNNBIP1
	CTNND2
	CTRB2
	CTSA
	CTSB
	CTSD
	CTSF
	CTSL2
	CTTN
	CTTNBP2
	CTXN1
	CUL2
	CUL3
	CUL4A
	CUX1
	CUX2
	CWH43
	CXADR
	CXCL16
	CXCL2
	CXCL3
	CXCR4
	CXXC5
	CYB561
	CYB561D1
	CYB5R3
	CYBA
	CYFIP2
	CYGB
	CYLD
	CYP11A1
	CYP1A1
	CYP26B1
	CYP2E1
	CYP2R1
	CYP2S1
	CYP2W1
	CYP46A1
	CYP4V2
	CYP7B1
	CYS1
	CYTH1
	CYTSA
	CYYR1
	DAAM1
	DAAM2
	DAG1
	DALRD3
	DAP
	DAPK1
	DAPK2
	DAZAP1
	DBF4
	DBNDD1
	DBNDD2
	DBX2
	DCAF10
	DCHS1
	DCI
	DCLK1
	DCLK2
	DCLRE1C
	DCTD
	DCXR
	DDHD1
	DDHD2
	DDIT4
	DDN
	DDOST
	DDX21
	DDX23
	DDX31
	DDX52
	DDX54
	DDX55
	DECR1
	DECR2
	DEDD2
	DEF6
	DEF8
	DENND1B
	DENND3
	DENND4A
	DENND5A
	DENR
	DEPDC1B
	DEXI
	DFNA5
	DFNB31
	DFNB59
	DGAT2
	DGCR2
	DGCR5
	DGCR6
	DGKD
	DGKE
	DGKQ
	DGKZ
	DHCR24
	DHCR7
	DHRS12
	DHRS3
	DHX30
	DHX8
	DIAPH3
	DIDO1
	DIP2B
	DIRAS1
	DIS3L
	DISP2
	DKFZp566F0947
	DKFZP686I15217
	DKFZp686O24166
	DKFZp761E198
	DKFZp779M0652
	DKK1
	DKK2
	DKKL1
	DLEU7
	DLG1
	DLGAP3
	DLGAP4
	DLL1
	DLX4
	DMGDH
	DMPK
	DMRT1
	DMRT3
	DMRTA1
	DMWD
	DMXL2
	DNAH10
	DNAH11
	DNAJA2
	DNAJA4
	DNAJB1
	DNAJB11
	DNAJB14
	DNAJB2
	DNAJB5
	DNAJC2
	DNAJC21
	DNAJC25
	DNAJC3
	DNAJC4
	DNAJC5
	DNASE1L2
	DNASE2
	DNER
	DNM1L
	DNM2
	DNMT1
	DNMT3A
	DNMT3B
	DOCK10
	DOCK5
	DOCK6
	DOCK8
	DOCK9
	DOK1
	DOK4
	DOLPP1
	DONSON
	DPF1
	DPF2
	DPM2
	DPP10
	DPP3
	DPP9
	DPPA5
	DPY19L2
	DPY19L3
	DPYS
	DPYSL2
	DPYSL3
	DPYSL4
	DPYSL5
	DRAM1
	DRAP1
	DSC3
	DSCAM
	DSCAML1
	DSCC1
	DSCR6
	DSE
	DSN1
	DSTN
	DSTYK
	DTD1
	DTNB
	DUS1L
	DUSP1
	DUSP10
	DUSP14
	DUSP15
	DUSP16
	DUSP23
	DUSP26
	DUSP28
	DUSP3
	DUSP4
	DUSP5
	DUSP7
	DUSP8
	DUT
	DVL1
	DYM
	DYNC1H1
	DYNC1LI2
	DYNLL1
	DYNLL2
	DYNLRB1
	DYNLRB2
	DYRK3
	DYSF
	DZIP1L
	E2F2
	E2F3
	E2F4
	E2F6
	E2F7
	E2F8
	E4F1
	EBF3
	EBF4
	ECE1
	ECE2
	ECHS1
	EDARADD
	EDEM1
	EDEM3
	EDF1
	EDNRA
	EEF1A2
	EEF1D
	EEF1DP3
	EEF2K
	EEPD1
	EFCAB2
	EFCAB4A
	EFEMP2
	EFHD1
	EFHD2
	EFNA2
	EFNA4
	EFNA5
	EFNB3
	EFR3B
	EFS
	EGFLAM
	EGLN2
	EGLN3
	EGR2
	EGR4
	EI24
	EIF1
	EIF2AK4
	EIF2C2
	EIF2C3
	EIF2C4
	EIF3A
	EIF3B
	EIF3J
	EIF4E1B
	EIF4E2
	EIF4E3
	EIF4EBP2
	EIF4ENIF1
	EIF4G2
	EIF4H
	EIF5
	EIF6
	ELAC1
	ELAVL1
	ELAVL3
	ELFN2
	ELK3
	ELL2
	ELMOD1
	ELN
	ELOVL1
	ELOVL2
	ELOVL3
	ELOVL4
	ELOVL6
	ELP2P
	EME2
	EMID1
	EMID2
	EMILIN1
	EMILIN2
	EMILIN3
	EML1
	EML2
	EML6
	EMP2
	EMX2
	EN2
	ENC1
	ENDOD1
	ENDOG
	ENGASE
	ENHO
	ENO1
	ENOSF1
	ENOX1
	ENPP1
	ENPP7
	ENTPD2
	ENTPD3
	ENTPD4
	ENTPD8
	EP400
	EPB41
	EPB41L1
	EPB41L2
	EPB41L4A
	EPB41L4B
	EPB41L5
	EPCAM
	EPDR1
	EPHA1
	EPHA2
	EPHA4
	EPHB2
	EPHB4
	EPHB6
	EPHX1
	EPHX2
	EPHX4
	EPM2A
	EPO
	EPOR
	EPPK1
	EPSTI1
	ERBB2IP
	ERBB3
	ERC1
	ERC2
	ERF
	ERLIN1
	ERRFI1
	ESAM
	ESM1
	ESPNL
	ESR1
	ESRP1
	ESYT2
	ETFB
	ETHE1
	ETNK2
	ETS2
	EVC2
	EVI5L
	EVX1
	EXD3
	EXOC3L
	EXOC3L2
	EXOC6
	EXOSC1
	EXT1
	EXTL3
	EYA4
	EZH2
	EZR
	F2R
	F3
	FA2H
	FABP5L3
	FADS2
	FAIM2
	FAM100A
	FAM103A1
	FAM105A
	FAM108C1
	FAM110A
	FAM110B
	FAM110C
	FAM116B
	FAM118A
	FAM119A
	FAM124A
	FAM124B
	FAM125B
	FAM129A
	FAM131B
	FAM131C
	FAM132A
	FAM134B
	FAM135A
	FAM135B
	FAM13C
	FAM149A
	FAM150A
	FAM154B
	FAM155A
	FAM160A1
	FAM160B1
	FAM160B2
	FAM162B
	FAM163A
	FAM168B
	FAM171A1
	FAM171B
	FAM173A
	FAM174B
	FAM181B
	FAM184A
	FAM184B
	FAM190B
	FAM193B
	FAM194A
	FAM19A5
	FAM20A
	FAM20B
	FAM20C
	FAM38A
	FAM38B
	FAM3C
	FAM40A
	FAM43B
	FAM45B
	FAM47E
	FAM49B
	FAM53B
	FAM57A
	FAM59B
	FAM65A
	FAM65B
	FAM66C
	FAM69B
	FAM69C
	FAM70B
	FAM73B
	FAM78A
	FAM83B
	FAM83E
	FAM83F
	FAM83G
	FAM83H
	FAM84A
	FAM89A
	FAM8A1
	FAM91A1
	FAM92A1
	FAM92B
	FAM98C
	FANK1
	FAR1
	FARP1
	FARS2
	FAS
	FASN
	FASTK
	FAT1
	FBLIM1
	FBLN1
	FBLN7
	FBN1
	FBN2
	FBN3
	FBRS
	FBXL12
	FBXL14
	FBXL16
	FBXL18
	FBXL20
	FBXL21
	FBXL6
	FBXL7
	FBXO10
	FBXO17
	FBXO18
	FBXO21
	FBXO22
	FBXO31
	FBXO32
	FBXO34
	FBXO39
	FBXO42
	FBXO45
	FBXO5
	FBXO6
	FBXO7
	FBXW11
	FBXW4
	FBXW4P1
	FBXW5
	FBXW7
	FDFT1
	FDX1L
	FEM1B
	FEM1C
	FERMT1
	FERMT2
	FES
	FEV
	FEZ1
	FFAR1
	FGF11
	FGF12
	FGF14
	FGF18
	FGF19
	FGF4
	FGF9
	FGFR1
	FGFR1OP
	FGFR2
	FGFR4
	FGFRL1
	FH
	FHOD3
	FIBCD1
	FIBP
	FICD
	FIGLA
	FIGN
	FIGNL1
	FIZ1
	FKBP10
	FKBP1A
	FKBP1B
	FKBP2
	FKBP5
	FKRP
	FLJ10357
	FLJ11235
	FLJ16779
	FLJ23867
	FLJ35220
	FLJ36031
	FLJ40330
	FLJ40504
	FLJ41603
	FLJ42875
	FLJ43390
	FLJ43663
	FLJ43860
	FLNC
	FLOT2
	FLT3
	FLT4
	FLVCR1
	FLVCR2
	FLYWCH2
	FMN1
	FMNL1
	FMNL3
	FN1
	FN3K
	FN3KRP
	FNBP1
	FNBP1L
	FNDC1
	FNDC3B
	FNDC5
	FNIP2
	FNTA
	FOXA1
	FOXA2
	FOXB2
	FOXC1
	FOXC2
	FOXD1
	FOXE1
	FOXF1
	FOXF2
	FOXH1
	FOXI2
	FOXI3
	FOXJ1
	FOXJ2
	FOXJ3
	FOXK1
	FOXM1
	FOXN2
	FOXN3
	FOXO3
	FOXP1
	FOXP2
	FOXP4
	FOXS1
	FRAS1
	FREM2
	FREM3
	FRMD3
	FRMD4B
	FRMD8
	FRMPD1
	FRS3
	FRYL
	FRZB
	FSCN1
	FSD1L
	FST
	FSTL1
	FTCD
	FTH1
	FTMT
	FTSJ2
	FTSJD2
	FUCA1
	FUT11
	FUT4
	FXYD1
	FXYD5
	FYN
	FZD1
	FZD10
	FZD2
	FZD3
	FZD4
	FZD5
	FZD6
	FZD8
	FZD9
	FZR1
	G3BP2
	GAB4
	GABBR2
	GABPA
	GABRA5
	GABRD
	GABRG3
	GAD1
	GAD2
	GADD45B
	GAL
	GALNT10
	GALNT11
	GALNT12
	GALNT6
	GALNT7
	GALNT9
	GALNTL1
	GALNTL4
	GALNTL6
	GALR2
	GAMT
	GAPDH
	GAPVD1
	GAS2L1
	GAS6
	GAS7
	GAS8
	GATA2
	GATA4
	GATA5
	GATS
	GBAS
	GBGT1
	GBX1
	GBX2
	GCFC1
	GCH1
	GCHFR
	GCN1L1
	GCNT1
	GCOM1
	GDA
	GDF10
	GDF15
	GDF7
	GDNF
	GEFT
	GEMIN4
	GEMIN5
	GEMIN7
	GEN1
	GET4
	GFAP
	GFI1
	GFOD1
	GFPT1
	GFRA1
	GGA1
	GGA2
	GINS2
	GINS4
	GIPC2
	GIPC3
	GIT1
	GIT2
	GJB2
	GJC1
	GJD2
	GK5
	GKAP1
	GLB1L2
	GLDC
	GLG1
	GLI4
	GLIPR2
	GLIS3
	GLP1R
	GLS2
	GLT1D1
	GLT8D1
	GLUD1
	GLYR1
	GMDS
	GMPPB
	GMPS
	GNA11
	GNA12
	GNA14
	GNA15
	GNAO1
	GNAQ
	GNAS
	GNAZ
	GNB2
	GNB4
	GNG10
	GNG12
	GNG13
	GNG4
	GNPNAT1
	GOLGA2
	GOLGA4
	GOLGA7
	GOLGA7B
	GOLIM4
	GOLSYN
	GORASP1
	GORASP2
	GPAA1
	GPBP1
	GPD2
	GPI
	GPR107
	GPR113
	GPR12
	GPR124
	GPR137
	GPR137B
	GPR144
	GPR153
	GPR161
	GPR162
	GPR172B
	GPR26
	GPR39
	GPR75
	GPR97
	GPRIN1
	GPRIN2
	GPSM1
	GPX4
	GRAMD1A
	GRAMD2
	GRAMD3
	GRB10
	GRB2
	GREB1L
	GRHL3
	GRHPR
	GRIA4
	GRID1
	GRIK1
	GRIK3
	GRIN2A
	GRIN2B
	GRIN2C
	GRIN2D
	GRIN3B
	GRK1
	GRK4
	GRK5
	GRK6
	GRK7
	GRM6
	GRM8
	GRP
	GRSF1
	GSC2
	GSDMD
	GSG1L
	GSN
	GSPT1
	GSTA4
	GSTO1
	GSTP1
	GSTZ1
	GSX1
	GTF2E2
	GTF2I
	GTF2IRD1
	GTF3C1
	GTF3C5
	GTPBP1
	GTPBP2
	GTPBP4
	GTPBP5
	GUCY1A2
	GUF1
	GUK1
	GUSB
	GYG1
	GYLTL1B
	H1F0
	H1FX
	H2AFY
	H3F3A
	H3F3B
	HABP4
	HACL1
	HADH
	HAGH
	HAND1
	HAP1
	HAPLN3
	HAR1A
	HAR1B
	HAS3
	HBM
	HBQ1
	HBXIP
	HCK
	HCN3
	HDAC1
	HDAC5
	HDAC7
	HDGF
	HDLBP
	HECA
	HECTD1
	HECTD2
	HECW2
	HEG1
	HELLS
	HELZ
	HERC3
	HERC5
	HERC6
	HERPUD2
	HES2
	HES4
	HES5
	HES6
	HEXB
	HEXDC
	HGS
	HHAT
	HHEX
	HIATL1
	HIC1
	HIF1AN
	HIGD1A
	HIP1
	HIP1R
	HIPK3
	HIRA
	HIST1H2BD
	HIVEP1
	HIVEP2
	HK1
	HLA-B
	HLX
	HMG20B
	HMGCR
	HMGXB3
	HMOX2
	HMX1
	HMX3
	HN1L
	HNRNPA0
	HNRNPF
	HNRNPH1
	HNRNPU
	HNRNPUL1
	HNRPDL
	HNRPLL
	HOMER2
	HOMER3
	HOXA4
	HOXA6
	HOXA9
	HOXC12
	HOXC5
	HOXC8
	HOXD4
	HPCA
	HPCAL1
	HPCAL4
	HPDL
	HPN
	HR
	HRAS
	HRASLS5
	HRH1
	HS3ST1
	HS3ST3B1
	HS6ST3
	HSBP1
	HSBP1L1
	HSCB
	HSD11B1L
	HSD17B12
	HSD17B14
	HSP90AA1
	HSP90B1
	HSPA12A
	HSPA12B
	HSPA4L
	HSPB9
	HSPC159
	HSPD1
	HSPE1
	HSPG2
	HSPH1
	HTR1B
	HTR1E
	HTR3E
	HTR6
	HTR7
	HTRA1
	HUNK
	HVCN1
	HYI
	IBTK
	ICAM1
	ICAM4
	ICAM5
	ICMT
	ID1
	ID4
	IDE
	IDH2
	IDH3A
	IDH3B
	IDI1
	IDUA
	IER5L
	IFFO2
	IFIT5
	IFT57
	IFT81
	IGDCC3
	IGDCC4
	IGF1R
	IGF2
	IGF2BP1
	IGF2BP2
	IGF2R
	IGFBP2
	IGFBP3
	IGFBPL1
	IGLL3
	IGLON5
	IGSF11
	IGSF21
	IGSF8
	IGSF9B
	IKBIP
	IKBKB
	IKZF1
	IKZF2
	IL12A
	IL15
	IL15RA
	IL17D
	IL17RA
	IL1RN
	IL4R
	ILDR1
	ILKAP
	ILVBL
	IMP4
	IMPACT
	IMPDH1
	INADL
	ING2
	INHBB
	INO80D
	INO80E
	INPP1
	INPP4B
	INPP5A
	INPP5E
[truncated: 2,785 more rows]
